# Supplementary material for: The Prevalence and Diversity of Marine Toxin–Antitoxin Systems
Source: Mar Drugs. 2025 Nov 13;23(11):436. doi: 10.3390/md23110436 (PMC12654330; doi:10.3390/md23110436)
Supplement: Supplementary file 1 [file marinedrugs-23-00436-s001.zip]

Archive with 2 entries (2 files):
- 20250930-Supplementary Material for Marine Toxin-Antitoxin Systems.pdf
- marinedrugs-3932937-supplementary.xlsx
