# Supplementary material for: The Prevalence and Diversity of Marine Toxin–Antitoxin Systems
Source: Mar Drugs. 2025 Nov 13;23(11):436. doi: 10.3390/md23110436 (PMC12654330; doi:10.3390/md23110436)
Supplement: Supplementary file 1 [file marinedrugs-23-00436-s001.zip › marinedrugs-3932937-supplementary.xlsx]

## Sheet: Table S1
Summary of the predicted TA systems in the GOMC and MEER datasets (n = 5,086)
			New name of MAGs	Results of TAfinder2.0																	Results of HMMER
																					Domain 1 of toxin					Domain 1 of antitoxin					Domain 2 of antitoxin					Domain 3 of antitoxin
Source	TA-type	pair-Anno	MAG	MAG-ToxinGene	GeneLen	T-Anno	ToxinGeneID	GeneLen	iden	idenlen	evalue	MAG-AntiToxinGene	GeneLen	A-Anno	AntiToxinGeneID	GeneLen	iden	idenlen	evalue	MAG-Tax	T-target	T-accession	T-c-Evalue	T-from	T-to	A-target	A-accession	A-c-Evalue	A-from	A-to	A-target	A-accession	A-c-Evalue	A-from	A-to	A-target	A-accession	A-c-Evalue_	from	A-to
GOMC	II	AbiEii/AbiEi	64.GOMC-BGIocean__10002	64.GOMC-BGIocean__10002__8_50	861	hypothetical protein VO57_00635	pre_II_T166170	864	93.246	844	0	64.GOMC-BGIocean__10002__8_49	285	hypothetical protein	pre_II_AT56423	618	93.528	618	0	d__Bacteria;p__Proteobacteria;c__Alphaproteobacteria;o__Parvibaculales;f__Parvibaculaceae;g__Parvibaculum;s__Parvibaculum sp017642695	AbiEii	PF08843.17	8e-56	38	262	AbiEi_4	PF13338.12	7.9e-15	12	56
GOMC	II	HicA/HicB	64.GOMC-BGIocean__10009	64.GOMC-BGIocean__10009__1_288	255	conserved hypothetical protein	pre_II_T254968	255	88.627	255	5.62e-84	64.GOMC-BGIocean__10009__1_289	351	type II toxin-antitoxin system HicB family antitoxin ; _	pre_II_AT285679	333	86.916	321	2.81e-98	d__Bacteria;p__Proteobacteria;c__Alphaproteobacteria;o__Parvibaculales;f__Parvibaculaceae;g__Parvibaculum;s__	HicA_toxin	PF07927.17	4.4e-14	23	75
GOMC	II	AbiEii/AbiEi	64.GOMC-BGIocean__10009	64.GOMC-BGIocean__10009__3_288	870	nucleotidyl transferase AbiEii/AbiGii toxin family protein	pre_II_T152488	873	89.169	794	0	64.GOMC-BGIocean__10009__3_289	618	Transcriptional regulator, AbiEi antitoxin, Type IV TA system ; _	pre_II_AT229945	618	90.438	617	0	d__Bacteria;p__Proteobacteria;c__Alphaproteobacteria;o__Parvibaculales;f__Parvibaculaceae;g__Parvibaculum;s__
GOMC	II	ParE1_3_4/DinJ	64.GOMC-BGIocean__10015	64.GOMC-BGIocean__10015__87_5	300	parE1_3_4	pre_II_T76467	285	89.606	279	3.06e-97	64.GOMC-BGIocean__10015__87_4	300	type II toxin-antitoxin system RelB/DinJ family antitoxin ; dinJ	pre_II_AT76467	297	91.156	294	1.36e-110	d__Bacteria;p__Proteobacteria;c__Alphaproteobacteria;o__Parvibaculales;f__Parvibaculaceae;g__NORP139;s__NORP139 sp002401305
GOMC	II	K09803/CopG	64.GOMC-BGIocean__10019	64.GOMC-BGIocean__10019__435_14	264	K09803	pre_II_T141762	264	97.348	264	1.19e-125	64.GOMC-BGIocean__10019__435_15	216	hypothetical protein SAMN05444149_11910 ; _	pre_II_AT141762	216	97.685	216	2.11e-102	d__Bacteria;p__Proteobacteria;c__Alphaproteobacteria;o__Parvibaculales;f__Parvibaculaceae;g__Mf105b01;s__Mf105b01 sp000509225						CopG_antitoxin	PF12441.14	1.8e-09	4	68
GOMC	II	ParE1_3_4/ParD1_3_4	64.GOMC-BGIocean__10019	64.GOMC-BGIocean__10019__212_3	294	parE1_3_4	pre_II_T220524	294	96.259	294	1.32e-135	64.GOMC-BGIocean__10019__212_2	252	antitoxin ; parD1_3_4	pre_II_AT220524	258	92.636	258	2.58e-102	d__Bacteria;p__Proteobacteria;c__Alphaproteobacteria;o__Parvibaculales;f__Parvibaculaceae;g__Mf105b01;s__Mf105b01 sp000509225
GOMC	II	YoeB/YefM	64.GOMC-BGIocean__10019	64.GOMC-BGIocean__10019__435_9	267	yoeB	pre_II_T141761	267	98.127	267	1.19e-130	64.GOMC-BGIocean__10019__435_10	276	type II toxin-antitoxin system prevent-host-death family antitoxin ; yefM	pre_II_AT141761	252	100	252	1.12e-130	d__Bacteria;p__Proteobacteria;c__Alphaproteobacteria;o__Parvibaculales;f__Parvibaculaceae;g__Mf105b01;s__Mf105b01 sp000509225
GOMC	II	RelE/HY	64.GOMC-BGIocean__10036	64.GOMC-BGIocean__10036__3_102	324	RelE	pre_II_T69892	318	84.167	120	6.15e-25	64.GOMC-BGIocean__10036__3_101	237	helix-turn-helix domain-containing protein ; _	pre_II_AT154515	276	84.727	275	8.05e-73	d__Bacteria;p__Proteobacteria;c__Alphaproteobacteria;o__Parvibaculales;f__CGMCC-115125;g__Pyruvatibacter;s__						HTH_3	PF01381.28	2.3e-17	35	86
GOMC	II	AbiEii/AbiEi	64.GOMC-BGIocean__10083	64.GOMC-BGIocean__10083__4_141	912	hypothetical protein	pre_II_T107155	912	100	912	0	64.GOMC-BGIocean__10083__4_142	624	hypothetical protein	pre_II_AT107155	624	100	624	0	d__Bacteria;p__Proteobacteria;c__Alphaproteobacteria;o__Azospirillales;f__Azospirillaceae;g__Indioceanicola;s__Indioceanicola profundi	AbiEii	PF08843.17	4.3e-50	38	257	AbiEi_4	PF13338.12	1.1e-16	13	57
GOMC	II	RelE/HY	64.GOMC-BGIocean__10083	64.GOMC-BGIocean__10083__1_2991	387	RelE	pre_II_T107153	387	100	387	0	64.GOMC-BGIocean__10083__1_2990	321	XRE family transcriptional regulator ; _	pre_II_AT107153	321	100	321	6.42e-169	d__Bacteria;p__Proteobacteria;c__Alphaproteobacteria;o__Azospirillales;f__Azospirillaceae;g__Indioceanicola;s__Indioceanicola profundi						HTH_37	PF13744.12	7.4e-11	15	88
GOMC	II	ParE1_3_4/PaaA2	64.GOMC-BGIocean__10083	64.GOMC-BGIocean__10083__1_2312	276	ParE1_3_4	pre_II_T107151	276	100	276	5.64e-144	64.GOMC-BGIocean__10083__1_2311	270	stability determinant ; _	pre_II_AT107151	189	100	189	8.58e-96	d__Bacteria;p__Proteobacteria;c__Alphaproteobacteria;o__Azospirillales;f__Azospirillaceae;g__Indioceanicola;s__Indioceanicola profundi						PaaA2	PF21217.3	7.9e-15	17	47
GOMC	II	MazF/MazE	64.GOMC-BGIocean__10083	64.GOMC-BGIocean__10083__1_2720	357	mazF, ndoA, chpA	pre_II_T107152	357	100	357	0	64.GOMC-BGIocean__10083__1_2719	246	AbrB/MazE/SpoVT family DNA-binding domain-containing protein ; mazE, chpAI	pre_II_AT107152	246	100	246	2.36e-127	d__Bacteria;p__Proteobacteria;c__Alphaproteobacteria;o__Azospirillales;f__Azospirillaceae;g__Indioceanicola;s__Indioceanicola profundi
GOMC	II	MazF/MazE	64.GOMC-BGIocean__10083	64.GOMC-BGIocean__10083__2_857	330	mazF, ndoA, chpA	pre_II_T107154	330	100	330	6.56e-174	64.GOMC-BGIocean__10083__2_856	243	antitoxin MazE family protein ; _	pre_II_AT107154	243	100	243	1.08e-125	d__Bacteria;p__Proteobacteria;c__Alphaproteobacteria;o__Azospirillales;f__Azospirillaceae;g__Indioceanicola;s__Indioceanicola profundi
GOMC	II	RelE/HigA-1	64.GOMC-BGIocean__10083	64.GOMC-BGIocean__10083__1_112	282	type II toxin-antitoxin system RelE/ParE family toxin	pre_II_T107146	282	100	282	2.67e-147	64.GOMC-BGIocean__10083__1_113	321	HigA family addiction module antidote protein ; higA-1	pre_II_AT107146	294	100	294	5.96e-154	d__Bacteria;p__Proteobacteria;c__Alphaproteobacteria;o__Azospirillales;f__Azospirillaceae;g__Indioceanicola;s__Indioceanicola profundi
GOMC	II	VapC/VapB	64.GOMC-BGIocean__10083	64.GOMC-BGIocean__10083__1_1836	372	type II toxin-antitoxin system VapC family toxin	pre_II_T107148	372	100	372	0	64.GOMC-BGIocean__10083__1_1837	195	type II toxin-antitoxin system VapB family antitoxin ; _	pre_II_AT107148	198	100	198	8.9e-101	d__Bacteria;p__Proteobacteria;c__Alphaproteobacteria;o__Azospirillales;f__Azospirillaceae;g__Indioceanicola;s__Indioceanicola profundi
GOMC	II	VapC/VapB	64.GOMC-BGIocean__10083	64.GOMC-BGIocean__10083__1_1611	435	vapC	pre_II_T107147	435	100	435	0	64.GOMC-BGIocean__10083__1_1612	261	type II toxin-antitoxin system VapB family antitoxin ; vapB	pre_II_AT107147	261	100	261	1.16e-135	d__Bacteria;p__Proteobacteria;c__Alphaproteobacteria;o__Azospirillales;f__Azospirillaceae;g__Indioceanicola;s__Indioceanicola profundi
GOMC	II	VapC/VapB	64.GOMC-BGIocean__10083	64.GOMC-BGIocean__10083__1_2130	399	vapC	pre_II_T107150	399	100	399	0	64.GOMC-BGIocean__10083__1_2129	282	type II toxin-antitoxin system VapB family antitoxin ; vapB	pre_II_AT107150	279	100	279	1.23e-145	d__Bacteria;p__Proteobacteria;c__Alphaproteobacteria;o__Azospirillales;f__Azospirillaceae;g__Indioceanicola;s__Indioceanicola profundi
GOMC	II	HigB-1/HigA-1	64.GOMC-BGIocean__1019	64.GOMC-BGIocean__1019__694_2	297	higB-1	pre_II_T28702	270	79.556	225	2.55e-38	64.GOMC-BGIocean__1019__694_3	312	addiction module antidote protein, HigA family ; higA-1	pre_II_AT204692	309	81.25	240	7.37e-49	d__Bacteria;p__Latescibacterota;c__UBA2968;o__UBA8231;f__UBA8231;g__;s__
GOMC	II	AbiEii/AbiEi	64.GOMC-BGIocean__10357	64.GOMC-BGIocean__10357__31_11	909	hypothetical protein A2882_01115	pre_II_T23031	909	88.487	912	0	64.GOMC-BGIocean__10357__31_12	612	hypothetical protein	pre_II_AT23031	612	91.34	612	0	d__Bacteria;p__Proteobacteria;c__Alphaproteobacteria;o__Caulobacterales;f__Caulobacteraceae;g__Phenylobacterium;s__Phenylobacterium sp013911965	AbiEii	PF08843.17	5.2e-53	38	268	AbiEi_4	PF13338.12	3.4e-16	9	55
GOMC	II	AbiEii/AbiEi	64.GOMC-BGIocean__10364	64.GOMC-BGIocean__10364__418_1	264	AbiEii	pre_II_T169270	876	86.434	258	1.27e-75	64.GOMC-BGIocean__10364__418_2	621	transcriptional regulator ; _	pre_II_AT31185	621	87.903	620	0	d__Bacteria;p__Proteobacteria;c__Alphaproteobacteria;o__Caulobacterales;f__Caulobacteraceae;g__Phenylobacterium;s__						AbiEi_4	PF13338.12	1.3e-13	16	55
GOMC	II	HipA/HY	64.GOMC-BGIocean__10371	64.GOMC-BGIocean__10371__23_20	1302	HipA	pre_II_T168571	1302	85.145	1306	0	64.GOMC-BGIocean__10371__23_21	270	helix-turn-helix domain-containing protein ; _	pre_II_AT194848	360	82.079	279	6.2e-59	d__Bacteria;p__Proteobacteria;c__Alphaproteobacteria;o__Caulobacterales;f__Caulobacteraceae;g__Brevundimonas;s__						HTH_3	PF01381.28	2.1e-08	1	39
GOMC	II	HipA/HY	64.GOMC-BGIocean__10375	64.GOMC-BGIocean__10375__2_3	1302	HipA	pre_II_T168571	1302	85.55	1308	0	64.GOMC-BGIocean__10375__2_4	354	transcriptional regulator ; _	pre_II_AT168571	348	82.254	355	1.74e-80	d__Bacteria;p__Proteobacteria;c__Alphaproteobacteria;o__Caulobacterales;f__Caulobacteraceae;g__Brevundimonas;s__						HTH_31	PF13560.12	2.3e-11	15	64
GOMC	II	RelE/HY	64.GOMC-BGIocean__10378	64.GOMC-BGIocean__10378__24_10	273	RelE	pre_II_T141855	357	100	273	2.59e-142	64.GOMC-BGIocean__10378__24_9	351	helix-turn-helix domain-containing protein ; _	pre_II_AT141855	321	100	321	6.42e-169	d__Bacteria;p__Proteobacteria;c__Alphaproteobacteria;o__Caulobacterales;f__Caulobacteraceae;g__Brevundimonas;s__Brevundimonas aurantiaca						HTH_37	PF13744.12	2.4e-10	36	89	PRODH	PF18327.6	4.4e-05	10	30
GOMC	II	Gp49/RelB	64.GOMC-BGIocean__10378	64.GOMC-BGIocean__10378__48_8	192	addiction module antitoxin RelB	pre_II_T57433	327	98.446	193	1.89e-92	64.GOMC-BGIocean__10378__48_9	288	putative addiction module antidote protein ; _	pre_II_AT57433	309	98.058	309	2.93e-152	d__Bacteria;p__Proteobacteria;c__Alphaproteobacteria;o__Caulobacterales;f__Caulobacteraceae;g__Brevundimonas;s__Brevundimonas aurantiaca	Gp49	PF05973.20	8.2e-06	18	52
GOMC	II	MazF/PrlF	64.GOMC-BGIocean__10378	64.GOMC-BGIocean__10378__4_8	336	mazF, ndoA, chpA	pre_II_T149953	336	90.774	336	1.54e-125	64.GOMC-BGIocean__10378__4_9	216	hypothetical protein BREV_BREV_00314 ; prlF, sohA	pre_II_AT149953	216	90.909	209	1.32e-74	d__Bacteria;p__Proteobacteria;c__Alphaproteobacteria;o__Caulobacterales;f__Caulobacteraceae;g__Brevundimonas;s__Brevundimonas aurantiaca
GOMC	II	VapC/VapB	64.GOMC-BGIocean__10378	64.GOMC-BGIocean__10378__24_7	408	mvpA, vapC	pre_II_T149950	420	81.707	410	4.29e-92	64.GOMC-BGIocean__10378__24_6	234	AbrB/MazE/SpoVT family DNA-binding domain-containing protein ; mvpT, vapB	pre_II_AT149950	222	87.838	222	5.22e-69	d__Bacteria;p__Proteobacteria;c__Alphaproteobacteria;o__Caulobacterales;f__Caulobacteraceae;g__Brevundimonas;s__Brevundimonas aurantiaca
GOMC	II	K07064/VapB	64.GOMC-BGIocean__10378	64.GOMC-BGIocean__10378__41_20	438	K07064	pre_II_T141851	438	99.772	438	0	64.GOMC-BGIocean__10378__41_19	234	Antitoxin VapB39 ; _	pre_II_AT57434	228	100	228	2.2e-117	d__Bacteria;p__Proteobacteria;c__Alphaproteobacteria;o__Caulobacterales;f__Caulobacteraceae;g__Brevundimonas;s__Brevundimonas aurantiaca
GOMC	II	MazF/PrlF	64.GOMC-BGIocean__10378	64.GOMC-BGIocean__10378__73_11	336	mazF, ndoA, chpA	pre_II_T57439	336	100	336	3.09e-177	64.GOMC-BGIocean__10378__73_10	216	putative regulator PrlF ; prlF, sohA	pre_II_AT141856	216	100	216	9.69e-111	d__Bacteria;p__Proteobacteria;c__Alphaproteobacteria;o__Caulobacterales;f__Caulobacteraceae;g__Brevundimonas;s__Brevundimonas aurantiaca
GOMC	II	YoeB/YefM	64.GOMC-BGIocean__10380	64.GOMC-BGIocean__10380__281_14	261	yoeB	pre_II_T63143	261	99.617	261	5.37e-134	64.GOMC-BGIocean__10380__281_15	252	hypothetical protein RM53_04970 ; yefM	pre_II_AT63143	258	100	258	5.92e-134	d__Bacteria;p__Proteobacteria;c__Alphaproteobacteria;o__Caulobacterales;f__Caulobacteraceae;g__Brevundimonas;s__
GOMC	II	ParE1_3_4/ParD1_3_4	64.GOMC-BGIocean__10380	64.GOMC-BGIocean__10380__281_8	321	parE1_3_4	pre_II_T63142	321	98.754	321	3.01e-162	64.GOMC-BGIocean__10380__281_9	255	Antitoxin ParD4 ; parD1_3_4	pre_II_AT63142	240	97.468	237	2.57e-112	d__Bacteria;p__Proteobacteria;c__Alphaproteobacteria;o__Caulobacterales;f__Caulobacteraceae;g__Brevundimonas;s__
GOMC	II	ParE1_3_4/ParD1_3_4	64.GOMC-BGIocean__10383	64.GOMC-BGIocean__10383__85_8	300	parE1_3_4	pre_II_T182489	300	100	300	2.81e-157	64.GOMC-BGIocean__10383__85_7	252	antitoxin ParD1/3/4 ; parD1_3_4	pre_II_AT182489	252	100	252	1.12e-130	d__Bacteria;p__Proteobacteria;c__Alphaproteobacteria;o__Caulobacterales;f__Caulobacteraceae;g__Brevundimonas;s__
GOMC	II	FitB/FitA	64.GOMC-BGIocean__10394	64.GOMC-BGIocean__10394__552_19	423	fitB	pre_II_T31329	423	97.636	423	0	64.GOMC-BGIocean__10394__552_18	255	plasmid stabilization protein ; fitA	pre_II_AT81281	255	89.804	255	5.58e-89	d__Bacteria;p__Proteobacteria;c__Alphaproteobacteria;o__Caulobacterales;f__Caulobacteraceae;g__Brevundimonas;s__
GOMC	II	HipA/HY	64.GOMC-BGIocean__10398	64.GOMC-BGIocean__10398__1_270	1299	HipA	pre_II_T267164	1299	97.149	1298	0	64.GOMC-BGIocean__10398__1_269	354	helix-turn-helix transcriptional regulator ; _	pre_II_AT267164	354	97.74	354	7.08e-174	d__Bacteria;p__Proteobacteria;c__Alphaproteobacteria;o__Caulobacterales;f__Caulobacteraceae;g__Brevundimonas;s__						HTH_3	PF01381.28	9.7e-12	22	67
GOMC	II	ParE1_3_4/ParD1_3_4	64.GOMC-BGIocean__10399	64.GOMC-BGIocean__10399__190_2	321	parE1_3_4	pre_II_T245724	321	93.168	322	3.14e-132	64.GOMC-BGIocean__10399__190_3	255	type II toxin-antitoxin system ParD family antitoxin ; parD1_3_4	pre_II_AT245724	255	92.157	255	5.5e-99	d__Bacteria;p__Proteobacteria;c__Alphaproteobacteria;o__Caulobacterales;f__Caulobacteraceae;g__Brevundimonas;s__Brevundimonas sp002479325
GOMC	II	RelE/HY	64.GOMC-BGIocean__10403	64.GOMC-BGIocean__10403__1_705	357	RelE	pre_II_T149949	357	100	357	0	64.GOMC-BGIocean__10403__1_706	330	helix-turn-helix domain-containing protein ; _	pre_II_AT149949	321	100	321	6.42e-169	d__Bacteria;p__Proteobacteria;c__Alphaproteobacteria;o__Caulobacterales;f__Caulobacteraceae;g__Brevundimonas;s__Brevundimonas mediterranea_A						HTH_37	PF13744.12	1.6e-10	34	89	PRODH	PF18327.6	3e-05	10	30
GOMC	II	RelE/HY	64.GOMC-BGIocean__10403	64.GOMC-BGIocean__10403__1_2047	315	RelE	pre_II_T149952	315	100	315	1.36e-165	64.GOMC-BGIocean__10403__1_2048	309	putative addiction module antidote protein ; _	pre_II_AT149952	309	100	309	2.88e-162	d__Bacteria;p__Proteobacteria;c__Alphaproteobacteria;o__Caulobacterales;f__Caulobacteraceae;g__Brevundimonas;s__Brevundimonas mediterranea_A						dnstrm_HI1420	PF21716.3	1.9e-27	6	94
GOMC	II	VapC/VapB	64.GOMC-BGIocean__10403	64.GOMC-BGIocean__10403__1_698	390	vapC	pre_II_T149948	390	100	390	0	64.GOMC-BGIocean__10403__1_699	291	hypothetical protein B7Y85_11910 ; vapB	pre_II_AT149948	261	100	261	1.16e-135	d__Bacteria;p__Proteobacteria;c__Alphaproteobacteria;o__Caulobacterales;f__Caulobacteraceae;g__Brevundimonas;s__Brevundimonas mediterranea_A
GOMC	II	MazF/PrlF	64.GOMC-BGIocean__10403	64.GOMC-BGIocean__10403__1_2438	336	mazF, ndoA, chpA	pre_II_T149953	336	100	336	3.09e-177	64.GOMC-BGIocean__10403__1_2439	216	hypothetical protein BREV_BREV_00314 ; prlF, sohA	pre_II_AT149953	216	100	216	9.69e-111	d__Bacteria;p__Proteobacteria;c__Alphaproteobacteria;o__Caulobacterales;f__Caulobacteraceae;g__Brevundimonas;s__Brevundimonas mediterranea_A
GOMC	II	VapC/VapB	64.GOMC-BGIocean__10403	64.GOMC-BGIocean__10403__1_708	420	mvpA, vapC	pre_II_T149950	420	100	420	0	64.GOMC-BGIocean__10403__1_709	234	hypothetical protein ER13_12310 ; mvpT, vapB	pre_II_AT149950	222	100	222	4.9e-114	d__Bacteria;p__Proteobacteria;c__Alphaproteobacteria;o__Caulobacterales;f__Caulobacteraceae;g__Brevundimonas;s__Brevundimonas mediterranea_A
GOMC	II	StbE/StbD	64.GOMC-BGIocean__10403	64.GOMC-BGIocean__10403__1_678	288	relE, stbE	pre_II_T149947	288	100	288	1.26e-150	64.GOMC-BGIocean__10403__1_677	246	antitoxin ; stbD	pre_II_AT149947	246	100	246	2.36e-127	d__Bacteria;p__Proteobacteria;c__Alphaproteobacteria;o__Caulobacterales;f__Caulobacteraceae;g__Brevundimonas;s__Brevundimonas mediterranea_A
GOMC	II	VapC/VapB	64.GOMC-BGIocean__10403	64.GOMC-BGIocean__10403__1_2625	372	VapC toxin family PIN domain ribonuclease	pre_II_T149954	372	100	372	0	64.GOMC-BGIocean__10403__1_2626	198	Antitoxin VapB32 ; _	pre_II_AT149954	204	100	204	4.25e-104	d__Bacteria;p__Proteobacteria;c__Alphaproteobacteria;o__Caulobacterales;f__Caulobacteraceae;g__Brevundimonas;s__Brevundimonas mediterranea_A
GOMC	II	K07064/CopG	64.GOMC-BGIocean__10403	64.GOMC-BGIocean__10403__1_1029	438	K07064	pre_II_T149951	438	100	438	0	64.GOMC-BGIocean__10403__1_1028	222	CopG family transcriptional regulator ; _	pre_II_AT149951	228	100	228	2.39e-117	d__Bacteria;p__Proteobacteria;c__Alphaproteobacteria;o__Caulobacterales;f__Caulobacteraceae;g__Brevundimonas;s__Brevundimonas mediterranea_A
GOMC	II	HipA/HY	64.GOMC-BGIocean__10406	64.GOMC-BGIocean__10406__7_176	1302	HipA	pre_II_T168571	1302	85.835	1306	0	64.GOMC-BGIocean__10406__7_175	270	helix-turn-helix domain-containing protein ; _	pre_II_AT194848	360	81.362	279	1.34e-55	d__Bacteria;p__Proteobacteria;c__Alphaproteobacteria;o__Caulobacterales;f__Caulobacteraceae;g__Brevundimonas;s__						HTH_3	PF01381.28	1.2e-08	1	39
GOMC	II	HipA/HipB	64.GOMC-BGIocean__10414	64.GOMC-BGIocean__10414__79_24	1260	hipA	pre_II_T272924	1260	100	1260	0	64.GOMC-BGIocean__10414__79_25	216	transcriptional regulator ; hipB	pre_II_AT272924	216	100	216	9.69e-111	d__Bacteria;p__Proteobacteria;c__Alphaproteobacteria;o__Caulobacterales;f__Parvularculaceae;g__Marinicaulis;s__
GOMC	II	AbiEii/AbiEi	64.GOMC-BGIocean__10424	64.GOMC-BGIocean__10424__9_5	873	putative nucleotidyltransferase component of viral defense system	pre_II_T78743	870	87.34	861	0	64.GOMC-BGIocean__10424__9_4	705	hypothetical protein	pre_II_AT78743	618	88.169	617	0	d__Bacteria;p__Proteobacteria;c__Alphaproteobacteria;o__Caulobacterales;f__Parvularculaceae;g__Marinicaulis;s__	AbiEii	PF08843.17	8.1e-54	38	269	AbiEi_4	PF13338.12	1.6e-14	41	85
GOMC	II	HipA/HipB	64.GOMC-BGIocean__10424	64.GOMC-BGIocean__10424__5_142	1260	hipA	pre_II_T272924	1260	81.205	1261	0	64.GOMC-BGIocean__10424__5_141	216	transcriptional regulator ; hipB	pre_II_AT272924	216	91.534	189	4.77e-69	d__Bacteria;p__Proteobacteria;c__Alphaproteobacteria;o__Caulobacterales;f__Parvularculaceae;g__Marinicaulis;s__
GOMC	II	AbiEii/AbiEi	64.GOMC-BGIocean__10474	64.GOMC-BGIocean__10474__6_12	855	AbiEii	pre_II_T195143	855	91.238	856	0	64.GOMC-BGIocean__10474__6_11	684	transcriptional regulator ; _	pre_II_AT195143	717	99.708	684	0	d__Bacteria;p__Proteobacteria;c__Alphaproteobacteria;o__Caulobacterales;f__Hyphomonadaceae;g__Henriciella;s__Henriciella sp003576285						AbiEi_4	PF13338.12	7.4e-13	31	76
GOMC	II	HigB-1/HigA-1	64.GOMC-BGIocean__10507	64.GOMC-BGIocean__10507__11_38	282	higB-1	pre_II_T21697	282	100	282	2.67e-147	64.GOMC-BGIocean__10507__11_37	294	addiction module antidote protein ; higA-1	pre_II_AT21697	294	100	294	5.96e-154	d__Bacteria;p__Proteobacteria;c__Alphaproteobacteria;o__Caulobacterales;f__Hyphomonadaceae;g__Hyphomonas;s__Hyphomonas neptunium
GOMC	II	HY/TacA1	64.GOMC-BGIocean__10511	64.GOMC-BGIocean__10511__1_473	531	hypothetical protein ROH8110_01083	pre_II_T45040	531	94.35	531	0	64.GOMC-BGIocean__10511__1_472	342	hypothetical protein	pre_II_AT45040	342	96.784	342	3.22e-162	d__Bacteria;p__Proteobacteria;c__Alphaproteobacteria;o__Caulobacterales;f__Hyphomonadaceae;g__Hyphomonas;s__	Acetyltransf_1	PF00583.31	3.6e-10	48	151	TacA1	PF08681.18	8.5e-30	32	107
GOMC	II	HY/TacA1	64.GOMC-BGIocean__10517	64.GOMC-BGIocean__10517__7_41	531	hypothetical protein ROH8110_01083	pre_II_T45040	531	94.35	531	0	64.GOMC-BGIocean__10517__7_40	342	hypothetical protein	pre_II_AT45040	342	96.784	342	3.22e-162	d__Bacteria;p__Proteobacteria;c__Alphaproteobacteria;o__Caulobacterales;f__Hyphomonadaceae;g__Hyphomonas;s__Hyphomonas sp000682735	Acetyltransf_1	PF00583.31	3.6e-10	48	151	TacA1	PF08681.18	8.5e-30	32	107
GOMC	II	GNAT/HY	64.GOMC-BGIocean__10530	64.GOMC-BGIocean__10530__28_11	531	Acetyltransferase (GNAT) domain-containing protein	pre_II_T45040	531	94.34	530	0	64.GOMC-BGIocean__10530__28_12	342	Uncharacterized conserved protein, DUF1778 family ; _	pre_II_AT45040	342	96.491	342	1.5e-160	d__Bacteria;p__Proteobacteria;c__Alphaproteobacteria;o__Caulobacterales;f__Hyphomonadaceae;g__Hyphomonas;s__Hyphomonas pacifica
GOMC	II	YhaV/PrlF	64.GOMC-BGIocean__10532	64.GOMC-BGIocean__10532__25_33	519	yhaV	pre_II_T220520	519	95.376	519	0	64.GOMC-BGIocean__10532__25_32	396	antitoxin PrlF ; prlF, sohA	pre_II_AT172663	327	94.753	324	3.88e-142	d__Bacteria;p__Proteobacteria;c__Alphaproteobacteria;o__Caulobacterales;f__Hyphomonadaceae;g__Hyphomonas;s__
GOMC	II	HigB-1/HigA-1	64.GOMC-BGIocean__10533	64.GOMC-BGIocean__10533__32_8	282	higB-1	pre_II_T21697	282	90.426	282	2.84e-102	64.GOMC-BGIocean__10533__32_7	294	addiction module antidote protein ; higA-1	pre_II_AT21697	294	92.177	294	1.35e-115	d__Bacteria;p__Proteobacteria;c__Alphaproteobacteria;o__Caulobacterales;f__Hyphomonadaceae;g__Hyphomonas;s__
GOMC	II	MazF/MazE-like	64.GOMC-BGIocean__10551	64.GOMC-BGIocean__10551__33_22	324	MazF	pre_II_T70808	324	91.03	301	3.26e-112	64.GOMC-BGIocean__10551__33_21	219	DUF3018 domain-containing protein ; _	pre_II_AT70808	210	88.293	205	1.29e-64	d__Bacteria;p__Proteobacteria;c__Alphaproteobacteria;o__Caulobacterales;f__Maricaulaceae;g__Glycocaulis;s__Glycocaulis albus						MazE-like	PF11455.13	5.3e-30	4	67
GOMC	II	YoeB/YefM	64.GOMC-BGIocean__10551	64.GOMC-BGIocean__10551__20_12	267	yoeB	pre_II_T70806	267	95.131	267	2.62e-117	64.GOMC-BGIocean__10551__20_13	252	prevent-host-death family protein ; yefM	pre_II_AT70806	276	97.101	276	1.24e-130	d__Bacteria;p__Proteobacteria;c__Alphaproteobacteria;o__Caulobacterales;f__Maricaulaceae;g__Glycocaulis;s__Glycocaulis albus
GOMC	II	ParE1_3_4/ParD1_3_4	64.GOMC-BGIocean__10551	64.GOMC-BGIocean__10551__4_42	291	parE1_3_4	pre_II_T70803	291	90.657	289	1.36e-105	64.GOMC-BGIocean__10551__4_43	252	type II toxin-antitoxin system ParD family antitoxin ; parD1_3_4	pre_II_AT70803	252	88.095	252	1.2e-80	d__Bacteria;p__Proteobacteria;c__Alphaproteobacteria;o__Caulobacterales;f__Maricaulaceae;g__Glycocaulis;s__Glycocaulis albus
GOMC	II	AbiEii/AbiEi	64.GOMC-BGIocean__10553	64.GOMC-BGIocean__10553__16_67	855	hypothetical protein	pre_II_T195143	855	100	855	0	64.GOMC-BGIocean__10553__16_66	684	hypothetical protein	pre_II_AT195143	717	99.854	684	0	d__Bacteria;p__Proteobacteria;c__Alphaproteobacteria;o__Caulobacterales;f__Maricaulaceae;g__Glycocaulis;s__	AbiEii	PF08843.17	5.1e-48	38	259	AbiEi_4	PF13338.12	7.4e-13	31	76
GOMC	II	HY/AbiEi	64.GOMC-BGIocean__10553	64.GOMC-BGIocean__10553__11_12	867	Nucleotidyltransferase	pre_II_T166170	864	85.286	768	0	64.GOMC-BGIocean__10553__11_11	618	transcriptional regulator ; _	pre_II_AT78743	618	87.682	617	0	d__Bacteria;p__Proteobacteria;c__Alphaproteobacteria;o__Caulobacterales;f__Maricaulaceae;g__Glycocaulis;s__						AbiEi_4	PF13338.12	1.9e-13	12	56
GOMC	II	ParE1_3_4/ParD1_3_4	64.GOMC-BGIocean__10554	64.GOMC-BGIocean__10554__332_8	297	parE1_3_4	pre_II_T70804	291	97.778	45	7.34e-14	64.GOMC-BGIocean__10554__332_7	252	antitoxin protein ParD-4 ; parD1_3_4	pre_II_AT70804	255	87.398	246	5.7e-74	d__Bacteria;p__Proteobacteria;c__Alphaproteobacteria;o__Caulobacterales;f__Maricaulaceae;g__Glycocaulis;s__
GOMC	II	StbE/HY	64.GOMC-BGIocean__10578	64.GOMC-BGIocean__10578__1_762	252	StbE	pre_II_T167105	252	90.873	252	2.55e-92	64.GOMC-BGIocean__10578__1_763	345	helix-turn-helix transcriptional regulator ; _	pre_II_AT167105	357	94.602	352	2.04e-154	d__Bacteria;p__Proteobacteria;c__Alphaproteobacteria;o__Caulobacterales;f__Maricaulaceae;g__Hyphobacterium;s__Hyphobacterium indicum						HTH_31	PF13560.12	2.4e-15	63	115	PhdYeFM_antitox	PF02604.26	7.7e-08	3	46
GOMC	II	AbiEii/AbiEi	64.GOMC-BGIocean__10602	64.GOMC-BGIocean__10602__65_268	855	hypothetical protein	pre_II_T195143	855	100	855	0	64.GOMC-BGIocean__10602__65_267	684	hypothetical protein	pre_II_AT195143	717	100	684	0	d__Bacteria;p__Proteobacteria;c__Alphaproteobacteria;o__Caulobacterales;f__Maricaulaceae;g__Marinicauda;s__Marinicauda algicola	AbiEii	PF08843.17	5.1e-48	38	259	AbiEi_4	PF13338.12	7.4e-13	31	76
GOMC	II	GNAT/DUF1778	64.GOMC-BGIocean__10602	64.GOMC-BGIocean__10602__65_80	519	GNAT family N-acetyltransferase	pre_II_T195144	519	100	519	0	64.GOMC-BGIocean__10602__65_81	276	DUF1778 domain-containing protein ; _	pre_II_AT195144	276	100	276	5.64e-144	d__Bacteria;p__Proteobacteria;c__Alphaproteobacteria;o__Caulobacterales;f__Maricaulaceae;g__Marinicauda;s__Marinicauda algicola
GOMC	II	VapC/VapB	64.GOMC-BGIocean__10628	64.GOMC-BGIocean__10628__180_1	408	mvpA, vapC	pre_II_T22970	408	88	50	3.74e-08	64.GOMC-BGIocean__10628__180_2	237	antitoxin VapB ; mvpT, vapB	pre_II_AT56300	234	82.877	146	4.33e-30	d__Bacteria;p__Proteobacteria;c__Alphaproteobacteria;o__Caulobacterales;f__Maricaulaceae;g__Maricaulis;s__
GOMC	II	FitB/FitA	64.GOMC-BGIocean__10643	64.GOMC-BGIocean__10643__186_17	435	fitB	pre_II_T222534	441	84.108	409	9.62e-109	64.GOMC-BGIocean__10643__186_18	255	plasmid stabilization protein ; fitA	pre_II_AT239925	255	87.451	255	5.66e-79	d__Bacteria;p__Proteobacteria;c__Alphaproteobacteria;o__GCA-2721365;f__GCA-2721365;g__GCA-2721365;s__GCA-2721365 sp002721365
GOMC	II	AbiEii/AbiEi	64.GOMC-BGIocean__10651	64.GOMC-BGIocean__10651__273_3	924	nucleotidyl transferase AbiEii/AbiGii toxin family protein	pre_II_T31448	924	82.416	927	0	64.GOMC-BGIocean__10651__273_2	600	Transcriptional regulator, AbiEi antitoxin, Type IV TA system ; _	pre_II_AT31448	615	84.667	600	2.67e-170	d__Bacteria;p__Proteobacteria;c__Alphaproteobacteria;o__Acetobacterales;f__Acetobacteraceae;g__Lichenicoccus;s__
GOMC	II	VapC/VapB	64.GOMC-BGIocean__10663	64.GOMC-BGIocean__10663__6_547	390	vapC	pre_II_T158327	390	86.458	96	5.85e-21	64.GOMC-BGIocean__10663__6_548	249	type II toxin-antitoxin system VapB family antitoxin ; vapB	pre_II_AT111862	249	100	29	1.17e-06	d__Bacteria;p__Proteobacteria;c__Alphaproteobacteria;o__Acetobacterales;f__Acetobacteraceae;g__Roseomonas_A;s__Roseomonas_A sp005222815
GOMC	II	RelE/HY	64.GOMC-BGIocean__10665	64.GOMC-BGIocean__10665__209_8	369	RelE	pre_II_T267520	354	77.652	264	4.17e-37	64.GOMC-BGIocean__10665__209_9	330	XRE family transcriptional regulator ; _	pre_II_AT201652	318	75.355	211	6.75e-20	d__Bacteria;p__Proteobacteria;c__Alphaproteobacteria;o__Acetobacterales;f__Acetobacteraceae;g__CAHJXG01;s__						HTH_37	PF13744.12	7.2e-30	21	99
GOMC	II	HY/HigA-1	64.GOMC-BGIocean__10668	64.GOMC-BGIocean__10668__480_5	288	proteic killer suppression protein	pre_II_T268546	279	77.273	198	7e-24	64.GOMC-BGIocean__10668__480_4	321	addiction module antidote protein, HigA family ; higA-1	pre_II_AT190135	312	97.297	37	8.05e-09	d__Bacteria;p__Proteobacteria;c__Alphaproteobacteria;o__Acetobacterales;f__Acetobacteraceae;g__CAHJXG01;s__	HigB-like_toxin	PF05015.19	3.2e-23	7	95
GOMC	II	DarT/Macro	64.GOMC-BGIocean__10674	64.GOMC-BGIocean__10674__46_352	339	protein of unknown function	pre_II_T172664	642	100	339	6.71e-179	64.GOMC-BGIocean__10674__46_351	1080	hypothetical protein	pre_II_AT172664	1080	100	1080	0	d__Bacteria;p__Proteobacteria;c__Alphaproteobacteria;o__Rhodobacterales;f__Rhodobacteraceae;g__Roseicitreum;s__Roseicitreum antarcticum	DarT	PF14487.12	1.4e-27	11	112	Macro	PF01661.27	6.4e-28	18	130
GOMC	II	YhaV/PrlF	64.GOMC-BGIocean__10674	64.GOMC-BGIocean__10674__23_23	519	yhaV	pre_II_T188834	519	90.476	504	0	64.GOMC-BGIocean__10674__23_24	327	antitoxin PrlF ; prlF, sohA	pre_II_AT220520	327	95.107	327	1.46e-145	d__Bacteria;p__Proteobacteria;c__Alphaproteobacteria;o__Rhodobacterales;f__Rhodobacteraceae;g__Roseicitreum;s__Roseicitreum antarcticum
GOMC	II	YhaV/PrlF	64.GOMC-BGIocean__10674	64.GOMC-BGIocean__10674__24_229	519	yhaV	pre_II_T172663	519	100	519	0	64.GOMC-BGIocean__10674__24_230	327	antitoxin PrlF ; prlF, sohA	pre_II_AT172663	327	100	327	3.02e-172	d__Bacteria;p__Proteobacteria;c__Alphaproteobacteria;o__Rhodobacterales;f__Rhodobacteraceae;g__Roseicitreum;s__Roseicitreum antarcticum
GOMC	II	HipA/HY	64.GOMC-BGIocean__10675	64.GOMC-BGIocean__10675__22_52	1083	HipA	pre_II_T220526	1302	89.547	1081	0	64.GOMC-BGIocean__10675__22_53	339	Helix-turn-helix ; _	pre_II_AT220526	339	84.661	339	3.52e-92	d__Bacteria;p__Proteobacteria;c__Alphaproteobacteria;o__Rhodobacterales;f__Rhodobacteraceae;g__Acidimangrovimonas;s__Acidimangrovimonas indica						HTH_3	PF01381.28	5.2e-12	15	65
GOMC	II	HY/MazE	64.GOMC-BGIocean__10675	64.GOMC-BGIocean__10675__21_13	396	Predicted nucleic acid-binding protein, contains PIN domain	pre_II_T259656	396	97.222	396	0	64.GOMC-BGIocean__10675__21_14	228	antitoxin MazE ; mazE, chpAI	pre_II_AT279295	228	94.298	228	1.05e-95	d__Bacteria;p__Proteobacteria;c__Alphaproteobacteria;o__Rhodobacterales;f__Rhodobacteraceae;g__Acidimangrovimonas;s__Acidimangrovimonas indica
GOMC	II	K09803/CopG	64.GOMC-BGIocean__10679	64.GOMC-BGIocean__10679__11_4	264	K09803	pre_II_T76618	264	98.106	264	5.48e-129	64.GOMC-BGIocean__10679__11_5	216	hypothetical protein SAMN04488041_11816 ; _	pre_II_AT76618	216	97.5	200	1.66e-93	d__Bacteria;p__Proteobacteria;c__Alphaproteobacteria;o__Rhodobacterales;f__Rhodobacteraceae;g__Thioclava;s__Thioclava sp001705665						CopG_antitoxin	PF12441.14	2.4e-09	5	68
GOMC	II	K09803/CopG	64.GOMC-BGIocean__10679	64.GOMC-BGIocean__10679__93_7	264	K09803	pre_II_T267380	264	96.591	264	2.57e-122	64.GOMC-BGIocean__10679__93_6	228	CopG family transcriptional regulator ; _	pre_II_AT267380	216	86.047	215	3.74e-60	d__Bacteria;p__Proteobacteria;c__Alphaproteobacteria;o__Rhodobacterales;f__Rhodobacteraceae;g__Thioclava;s__Thioclava sp001705665
GOMC	II	YoeB/YefM	64.GOMC-BGIocean__10679	64.GOMC-BGIocean__10679__11_24	267	yoeB	pre_II_T224643	267	97.753	267	5.55e-129	64.GOMC-BGIocean__10679__11_25	246	prevent-host-death protein ; yefM	pre_II_AT141761	252	98.016	252	2.44e-122	d__Bacteria;p__Proteobacteria;c__Alphaproteobacteria;o__Rhodobacterales;f__Rhodobacteraceae;g__Thioclava;s__Thioclava sp001705665
GOMC	II	YhaV/PrlF	64.GOMC-BGIocean__10679	64.GOMC-BGIocean__10679__29_84	519	yhaV	pre_II_T220520	519	94.99	519	0	64.GOMC-BGIocean__10679__29_85	327	regulator ; prlF, sohA	pre_II_AT279294	327	97.554	327	6.64e-159	d__Bacteria;p__Proteobacteria;c__Alphaproteobacteria;o__Rhodobacterales;f__Rhodobacteraceae;g__Thioclava;s__Thioclava sp001705665
GOMC	II	K09803/CopG	64.GOMC-BGIocean__10685	64.GOMC-BGIocean__10685__30_5	264	K09803	pre_II_T76618	264	96.591	264	2.57e-122	64.GOMC-BGIocean__10685__30_4	216	hypothetical protein SAMN05216224_1124 ; _	pre_II_AT76618	216	97.222	216	9.82e-101	d__Bacteria;p__Proteobacteria;c__Alphaproteobacteria;o__Rhodobacterales;f__Rhodobacteraceae;g__Thioclava;s__Thioclava dalianensis						CopG_antitoxin	PF12441.14	2.5e-09	5	68
GOMC	II	ParE1_3_4/ParD1_3_4	64.GOMC-BGIocean__10685	64.GOMC-BGIocean__10685__37_38	300	parE1_3_4	pre_II_T182489	300	91.667	300	1.38e-115	64.GOMC-BGIocean__10685__37_39	237	antitoxin ParD1/3/4 ; parD1_3_4	pre_II_AT182489	252	100	252	1.12e-130	d__Bacteria;p__Proteobacteria;c__Alphaproteobacteria;o__Rhodobacterales;f__Rhodobacteraceae;g__Thioclava;s__Thioclava dalianensis
GOMC	II	YoeB/YefM	64.GOMC-BGIocean__10685	64.GOMC-BGIocean__10685__30_14	267	yoeB	pre_II_T141761	267	96.629	267	5.59e-124	64.GOMC-BGIocean__10685__30_13	273	type II toxin-antitoxin system prevent-host-death family antitoxin ; yefM	pre_II_AT141761	252	99.206	252	2.42e-127	d__Bacteria;p__Proteobacteria;c__Alphaproteobacteria;o__Rhodobacterales;f__Rhodobacteraceae;g__Thioclava;s__Thioclava dalianensis
GOMC	II	ParE1_3_4/ParD1_3_4	64.GOMC-BGIocean__10691	64.GOMC-BGIocean__10691__160_15	303	parE1_3_4	pre_II_T61823	303	100	303	6.11e-159	64.GOMC-BGIocean__10691__160_16	237	MULTISPECIES: type II toxin-antitoxin system ParD family antitoxin ; parD1_3_4	pre_II_AT61823	252	100	252	1.12e-130	d__Bacteria;p__Proteobacteria;c__Alphaproteobacteria;o__Rhodobacterales;f__Rhodobacteraceae;g__Shimia;s__
GOMC	II	HipA/HipB	64.GOMC-BGIocean__10695	64.GOMC-BGIocean__10695__79_5	1302	hipA	pre_II_T52860	1302	93.923	1300	0	64.GOMC-BGIocean__10695__79_4	252	Xre family transcriptional regulator ; hipB	pre_II_AT52860	252	93.254	252	2.51e-102	d__Bacteria;p__Proteobacteria;c__Alphaproteobacteria;o__Rhodobacterales;f__Rhodobacteraceae;g__Shimia;s__
GOMC	II	YhaV/PrlF	64.GOMC-BGIocean__10696	64.GOMC-BGIocean__10696__8_84	519	yhaV	pre_II_T220520	519	94.22	519	0	64.GOMC-BGIocean__10696__8_83	327	putative HtrA suppressor protein SohA ; prlF, sohA	pre_II_AT188834	327	96.33	327	3.11e-152	d__Bacteria;p__Proteobacteria;c__Alphaproteobacteria;o__Rhodobacterales;f__Rhodobacteraceae;g__Shimia;s__Shimia marina
GOMC	II	HipA/HipB	64.GOMC-BGIocean__10697	64.GOMC-BGIocean__10697__3_290	1302	hipA	pre_II_T52860	1302	93.088	1302	0	64.GOMC-BGIocean__10697__3_289	252	helix-turn-helix transcriptional regulator ; hipB	pre_II_AT212752	252	95.635	252	2.47e-112	d__Bacteria;p__Proteobacteria;c__Alphaproteobacteria;o__Rhodobacterales;f__Rhodobacteraceae;g__Shimia;s__Shimia sp900537125
GOMC	II	HipA/HipB	64.GOMC-BGIocean__10706	64.GOMC-BGIocean__10706__16_10	1302	hipA	pre_II_T52860	1302	90.846	1300	0	64.GOMC-BGIocean__10706__16_11	252	Antitoxin HipB ; hipB	pre_II_AT55537	252	91.667	252	1.18e-95	d__Bacteria;p__Proteobacteria;c__Alphaproteobacteria;o__Rhodobacterales;f__Rhodobacteraceae;g__Shimia;s__Shimia sp001292625
GOMC	II	YhaV/PrlF	64.GOMC-BGIocean__10707	64.GOMC-BGIocean__10707__20_10	519	yhaV	pre_II_T220520	519	95.367	518	0	64.GOMC-BGIocean__10707__20_11	327	Antitoxin PrlF ; prlF, sohA	pre_II_AT220520	327	96.024	327	1.45e-150	d__Bacteria;p__Proteobacteria;c__Alphaproteobacteria;o__Rhodobacterales;f__Rhodobacteraceae;g__Shimia;s__Shimia aestuarii
GOMC	II	HY/MazE	64.GOMC-BGIocean__10715	64.GOMC-BGIocean__10715__197_1	354	Predicted nucleic acid-binding protein, contains PIN domain	pre_II_T79005	396	77.095	358	1.82e-50	64.GOMC-BGIocean__10715__197_2	228	antitoxin MazE ; mazE, chpAI	pre_II_AT282699	228	83.333	84	5.48e-14	d__Bacteria;p__Proteobacteria;c__Alphaproteobacteria;o__Rhodobacterales;f__Rhodobacteraceae;g__Aestuariivita;s__
GOMC	II	YhaV/PrlF	64.GOMC-BGIocean__10727	64.GOMC-BGIocean__10727__169_27	519	yhaV	pre_II_T188834	519	96.339	519	0	64.GOMC-BGIocean__10727__169_26	327	putative HtrA suppressor protein SohA ; prlF, sohA	pre_II_AT188834	327	96.636	327	6.69e-154	d__Bacteria;p__Proteobacteria;c__Alphaproteobacteria;o__Rhodobacterales;f__Rhodobacteraceae;g__Fluviibacterium;s__Fluviibacterium sp003254465
GOMC	II	AbiEii/AbiEi	64.GOMC-BGIocean__10741	64.GOMC-BGIocean__10741__88_9	912	AbiEii	pre_II_T107155	912	91.247	914	0	64.GOMC-BGIocean__10741__88_8	624	transcriptional regulator ; _	pre_II_AT107155	624	86.741	626	0	d__Bacteria;p__Proteobacteria;c__Alphaproteobacteria;o__Rhodobacterales;f__Rhodobacteraceae;g__Tranquillimonas;s__						AbiEi_4	PF13338.12	7.4e-18	13	57
GOMC	II	HY/MazE	64.GOMC-BGIocean__10744	64.GOMC-BGIocean__10744__9_162	396	PIN domain-containing protein	pre_II_T62326	402	74.227	388	5.82e-36	64.GOMC-BGIocean__10744__9_163	228	AbrB/MazE/SpoVT family DNA-binding domain-containing protein ; mazE, chpAI	pre_II_AT227145	231	74.843	159	5.52e-09	d__Bacteria;p__Proteobacteria;c__Alphaproteobacteria;o__Rhodobacterales;f__Rhodobacteraceae;g__Mangrovicoccus;s__Mangrovicoccus ximenensis
GOMC	II	ParE1_3_4/ParD1_3_4	64.GOMC-BGIocean__10748	64.GOMC-BGIocean__10748__75_22	303	parE1_3_4	pre_II_T212629	303	86.622	299	5.22e-90	64.GOMC-BGIocean__10748__75_21	237	type II toxin-antitoxin system ParD family antitoxin ; parD1_3_4	pre_II_AT30431	237	89.496	238	1.12e-80	d__Bacteria;p__Proteobacteria;c__Alphaproteobacteria;o__Rhodobacterales;f__Rhodobacteraceae;g__Leisingera;s__Leisingera aquimarina
GOMC	II	YoeB/YefM	64.GOMC-BGIocean__1075	64.GOMC-BGIocean__1075__1_527	258	yoeB	pre_II_T95056	258	100	258	5.31e-134	64.GOMC-BGIocean__1075__1_526	252	prevent-host-death protein ; yefM	pre_II_AT95056	246	100	246	2.36e-127	d__Bacteria;p__Campylobacterota;c__Campylobacteria;o__Nautiliales;f__Nautiliaceae;g__Nautilia;s__Nautilia profundicola_A
GOMC	II	ParE1_3_4/ParD1_3_4	64.GOMC-BGIocean__10750	64.GOMC-BGIocean__10750__69_48	303	parE1_3_4	pre_II_T212630	303	89.439	303	1.42e-105	64.GOMC-BGIocean__10750__69_49	237	addiction module antitoxin ; parD1_3_4	pre_II_AT212630	237	90.717	237	1.11e-85	d__Bacteria;p__Proteobacteria;c__Alphaproteobacteria;o__Rhodobacterales;f__Rhodobacteraceae;g__Leisingera;s__Leisingera sp013373325
GOMC	II	ParE1_3_4/ParD1_3_4	64.GOMC-BGIocean__10752	64.GOMC-BGIocean__10752__21_42	303	parE1_3_4	pre_II_T212630	303	89.109	303	6.61e-104	64.GOMC-BGIocean__10752__21_41	237	addiction module antitoxin ; parD1_3_4	pre_II_AT212629	237	90.756	238	1.11e-85	d__Bacteria;p__Proteobacteria;c__Alphaproteobacteria;o__Rhodobacterales;f__Rhodobacteraceae;g__Leisingera;s__Leisingera sp000813965
GOMC	II	ParE1_3_4/ParD1_3_4	64.GOMC-BGIocean__10753	64.GOMC-BGIocean__10753__14_45	303	parE1_3_4	pre_II_T212629	303	95.71	303	2.92e-137	64.GOMC-BGIocean__10753__14_44	237	type II toxin-antitoxin system ParD family antitoxin ; parD1_3_4	pre_II_AT212630	237	93.697	238	2.36e-97	d__Bacteria;p__Proteobacteria;c__Alphaproteobacteria;o__Rhodobacterales;f__Rhodobacteraceae;g__Leisingera;s__Leisingera daeponensis
GOMC	II	YhaV/PrlF	64.GOMC-BGIocean__10754	64.GOMC-BGIocean__10754__6_35	519	yhaV	pre_II_T220520	519	94.027	519	0	64.GOMC-BGIocean__10754__6_36	327	putative HtrA suppressor protein SohA ; prlF, sohA	pre_II_AT188834	327	96.33	327	3.11e-152	d__Bacteria;p__Proteobacteria;c__Alphaproteobacteria;o__Rhodobacterales;f__Rhodobacteraceae;g__Leisingera;s__Leisingera sp004123675
GOMC	II	ParE1_3_4/ParD1_3_4	64.GOMC-BGIocean__10754	64.GOMC-BGIocean__10754__3_55	303	parE1_3_4	pre_II_T212630	303	88.119	303	6.65e-99	64.GOMC-BGIocean__10754__3_54	237	type II toxin-antitoxin system ParD family antitoxin ; parD1_3_4	pre_II_AT30431	237	90.295	237	5.18e-84	d__Bacteria;p__Proteobacteria;c__Alphaproteobacteria;o__Rhodobacterales;f__Rhodobacteraceae;g__Leisingera;s__Leisingera sp004123675
GOMC	II	ParE1_3_4/ParD1_3_4	64.GOMC-BGIocean__10755	64.GOMC-BGIocean__10755__3_51	303	parE1_3_4	pre_II_T30431	303	100	303	6.11e-159	64.GOMC-BGIocean__10755__3_52	237	addiction module antitoxin ; parD1_3_4	pre_II_AT30431	237	100	237	2.28e-122	d__Bacteria;p__Proteobacteria;c__Alphaproteobacteria;o__Rhodobacterales;f__Rhodobacteraceae;g__Leisingera;s__Leisingera methylohalidivorans
GOMC	II	ParE1_3_4/ParD1_3_4	64.GOMC-BGIocean__10756	64.GOMC-BGIocean__10756__40_42	303	parE1_3_4	pre_II_T212630	303	87.459	303	1.44e-95	64.GOMC-BGIocean__10756__40_41	237	addiction module antitoxin ; parD1_3_4	pre_II_AT30431	237	91.176	238	2.39e-87	d__Bacteria;p__Proteobacteria;c__Alphaproteobacteria;o__Rhodobacterales;f__Rhodobacteraceae;g__Leisingera;s__Leisingera sp000203975
GOMC	II	ParE1_3_4/ParD1_3_4	64.GOMC-BGIocean__10757	64.GOMC-BGIocean__10757__8_10	303	parE1_3_4	pre_II_T212629	303	86.622	299	5.22e-90	64.GOMC-BGIocean__10757__8_11	237	addiction module antitoxin ; parD1_3_4	pre_II_AT30431	237	89.076	238	5.22e-79	d__Bacteria;p__Proteobacteria;c__Alphaproteobacteria;o__Rhodobacterales;f__Rhodobacteraceae;g__Leisingera;s__Leisingera sp000813745
GOMC	II	ParE1_3_4/ParD1_3_4	64.GOMC-BGIocean__10758	64.GOMC-BGIocean__10758__96_10	303	parE1_3_4	pre_II_T212629	303	87.96	299	1.11e-96	64.GOMC-BGIocean__10758__96_9	252	addiction module antitoxin ; parD1_3_4	pre_II_AT212629	237	89.873	237	2.41e-82	d__Bacteria;p__Proteobacteria;c__Alphaproteobacteria;o__Rhodobacterales;f__Rhodobacteraceae;g__Leisingera;s__Leisingera sp000813725
GOMC	II	RelE/ParD	64.GOMC-BGIocean__10759	64.GOMC-BGIocean__10759__456_3	105	RelE	pre_II_T30431	303	90.476	105	9.92e-33	64.GOMC-BGIocean__10759__456_2	240	addiction module antitoxin ; parD1_3_4	pre_II_AT212630	237	91.213	239	2.39e-87	d__Bacteria;p__Proteobacteria;c__Alphaproteobacteria;o__Rhodobacterales;f__Rhodobacteraceae;g__Leisingera;s__						ParD_antitoxin	PF03693.20	1.4e-08	6	70
GOMC	II	ParE1_3_4/ParD1_3_4	64.GOMC-BGIocean__10760	64.GOMC-BGIocean__10760__4_10	303	parE1_3_4	pre_II_T212630	303	96.7	303	2.9e-142	64.GOMC-BGIocean__10760__4_11	258	Antitoxin ParD4 ; parD1_3_4	pre_II_AT212630	237	96.624	237	5e-109	d__Bacteria;p__Proteobacteria;c__Alphaproteobacteria;o__Rhodobacterales;f__Rhodobacteraceae;g__Leisingera;s__Leisingera aquaemixtae
GOMC	II	YhaV/PrlF	64.GOMC-BGIocean__10763	64.GOMC-BGIocean__10763__110_11	186	yhaV	pre_II_T188834	519	95.161	186	4e-79	64.GOMC-BGIocean__10763__110_12	177	HtaR suppressor protein ; prlF, sohA	pre_II_AT172663	327	98.496	133	2.32e-61	d__Bacteria;p__Proteobacteria;c__Alphaproteobacteria;o__Rhodobacterales;f__Rhodobacteraceae;g__Profundibacterium;s__Profundibacterium mesophilum
GOMC	II	HigB-1/HigA-1	64.GOMC-BGIocean__10775	64.GOMC-BGIocean__10775__8_29	282	higB-1	pre_II_T72238	282	94.681	282	2.76e-122	64.GOMC-BGIocean__10775__8_28	291	HigA family addiction module antidote protein ; higA-1	pre_II_AT72238	291	93.077	260	4.89e-105	d__Bacteria;p__Proteobacteria;c__Alphaproteobacteria;o__Rhodobacterales;f__Rhodobacteraceae;g__WX04;s__WX04 sp007995215
GOMC	II	FitB/Phd	64.GOMC-BGIocean__10776	64.GOMC-BGIocean__10776__12_25	405	fitB	pre_II_T87631	417	77.328	247	1.29e-32	64.GOMC-BGIocean__10776__12_24	249	type II toxin-antitoxin system prevent-host-death family antitoxin ; phd	pre_II_AT74558	258	85.47	117	9.9e-27	d__Bacteria;p__Proteobacteria;c__Alphaproteobacteria;o__Rhodobacterales;f__Rhodobacteraceae;g__Limimaricola;s__Limimaricola cinnabarinus
GOMC	II	YhaV/PrlF	64.GOMC-BGIocean__10796	64.GOMC-BGIocean__10796__3_108	519	yhaV	pre_II_T220520	519	94.22	519	0	64.GOMC-BGIocean__10796__3_109	327	putative HtrA suppressor protein SohA ; prlF, sohA	pre_II_AT188834	327	96.636	327	6.69e-154	d__Bacteria;p__Proteobacteria;c__Alphaproteobacteria;o__Rhodobacterales;f__Rhodobacteraceae;g__Pacificitalea;s__Pacificitalea manganoxidans
GOMC	II	HipA/HipB	64.GOMC-BGIocean__10813	64.GOMC-BGIocean__10813__10_203	1302	type II toxin-antitoxin system HipA family toxin	pre_II_T212752	1302	89.514	1297	0	64.GOMC-BGIocean__10813__10_204	252	helix-turn-helix transcriptional regulator ; hipB	pre_II_AT52860	252	94.444	252	2.49e-107	d__Bacteria;p__Proteobacteria;c__Alphaproteobacteria;o__Rhodobacterales;f__Rhodobacteraceae;g__Yoonia;s__Yoonia maritima_A
GOMC	II	K09803/CopG	64.GOMC-BGIocean__10818	64.GOMC-BGIocean__10818__1_125	264	K09803	pre_II_T76618	264	100	264	2.51e-137	64.GOMC-BGIocean__10818__1_126	216	hypothetical protein SAMN04488041_11816 ; _	pre_II_AT76618	216	100	216	9.69e-111	d__Bacteria;p__Proteobacteria;c__Alphaproteobacteria;o__Rhodobacterales;f__Rhodobacteraceae;g__Yoonia;s__Yoonia vestfoldensis_B						CopG_antitoxin	PF12441.14	2.4e-09	5	68
GOMC	II	ParE1_3_4/DinJ	64.GOMC-BGIocean__10818	64.GOMC-BGIocean__10818__2_65	291	parE1_3_4	pre_II_T76623	276	100	276	5.97e-144	64.GOMC-BGIocean__10818__2_66	294	antitoxin DinJ ; dinJ	pre_II_AT76623	294	100	294	5.96e-154	d__Bacteria;p__Proteobacteria;c__Alphaproteobacteria;o__Rhodobacterales;f__Rhodobacteraceae;g__Yoonia;s__Yoonia vestfoldensis_B
GOMC	II	HY/ParD1_3_4	64.GOMC-BGIocean__10818	64.GOMC-BGIocean__10818__2_2	321	hypothetical protein LOKVESSMR4R_03925	pre_II_T182489	300	100	285	6.6e-149	64.GOMC-BGIocean__10818__2_3	240	antitoxin ParD1/3/4 ; parD1_3_4	pre_II_AT182489	252	100	252	1.12e-130	d__Bacteria;p__Proteobacteria;c__Alphaproteobacteria;o__Rhodobacterales;f__Rhodobacteraceae;g__Yoonia;s__Yoonia vestfoldensis_B
GOMC	II	FitB/Phd	64.GOMC-BGIocean__10818	64.GOMC-BGIocean__10818__1_3768	402	fitB	pre_II_T76621	402	100	402	0	64.GOMC-BGIocean__10818__1_3767	243	antitoxin Phd_YefM, type II toxin-antitoxin system ; phd	pre_II_AT76621	243	100	243	1.08e-125	d__Bacteria;p__Proteobacteria;c__Alphaproteobacteria;o__Rhodobacterales;f__Rhodobacteraceae;g__Yoonia;s__Yoonia vestfoldensis_B
GOMC	II	RelE/StbD	64.GOMC-BGIocean__10818	64.GOMC-BGIocean__10818__1_2532	291	mRNA interferase RelE	pre_II_T76619	291	100	291	2.74e-152	64.GOMC-BGIocean__10818__1_2533	252	antitoxin YafN ; stbD	pre_II_AT76619	246	100	246	2.36e-127	d__Bacteria;p__Proteobacteria;c__Alphaproteobacteria;o__Rhodobacterales;f__Rhodobacteraceae;g__Yoonia;s__Yoonia vestfoldensis_B
GOMC	II	RelE/StbD	64.GOMC-BGIocean__10818	64.GOMC-BGIocean__10818__1_3092	291	mRNA interferase RelE	pre_II_T76620	291	100	291	2.74e-152	64.GOMC-BGIocean__10818__1_3093	255	antitoxin YafN ; stbD	pre_II_AT76620	246	100	246	2.36e-127	d__Bacteria;p__Proteobacteria;c__Alphaproteobacteria;o__Rhodobacterales;f__Rhodobacteraceae;g__Yoonia;s__Yoonia vestfoldensis_B
GOMC	II	YhaV/PrlF	64.GOMC-BGIocean__10818	64.GOMC-BGIocean__10818__1_2239	780	yhaV	pre_II_T212757	519	95.108	511	0	64.GOMC-BGIocean__10818__1_2240	327	putative HtrA suppressor protein SohA ; prlF, sohA	pre_II_AT188834	327	96.942	327	1.44e-155	d__Bacteria;p__Proteobacteria;c__Alphaproteobacteria;o__Rhodobacterales;f__Rhodobacteraceae;g__Yoonia;s__Yoonia vestfoldensis_B
GOMC	II	YhaV/PrlF	64.GOMC-BGIocean__10821	64.GOMC-BGIocean__10821__7_107	519	yhaV	pre_II_T220520	519	94.412	519	0	64.GOMC-BGIocean__10821__7_108	327	putative HtrA suppressor protein SohA ; prlF, sohA	pre_II_AT188834	327	97.554	327	6.64e-159	d__Bacteria;p__Proteobacteria;c__Alphaproteobacteria;o__Rhodobacterales;f__Rhodobacteraceae;g__Yoonia;s__Yoonia litorea
GOMC	II	YhaV/PrlF	64.GOMC-BGIocean__10841	64.GOMC-BGIocean__10841__12_3	519	yhaV	pre_II_T188834	519	94.412	519	0	64.GOMC-BGIocean__10841__12_4	327	putative HtrA suppressor protein SohA ; prlF, sohA	pre_II_AT188834	327	96.33	327	3.11e-152	d__Bacteria;p__Proteobacteria;c__Alphaproteobacteria;o__Rhodobacterales;f__Rhodobacteraceae;g__Palleronia;s__Palleronia abyssalis
GOMC	II	HY/TacA1	64.GOMC-BGIocean__10847	64.GOMC-BGIocean__10847__3_310	531	hypothetical protein ROH8110_01083	pre_II_T45040	531	94.35	531	0	64.GOMC-BGIocean__10847__3_311	408	hypothetical protein	pre_II_AT45040	342	96.784	342	3.22e-162	d__Bacteria;p__Proteobacteria;c__Alphaproteobacteria;o__Rhodobacterales;f__Rhodobacteraceae;g__Palleronia;s__Palleronia rufa	Acetyltransf_1	PF00583.31	3.6e-10	48	151	TacA1	PF08681.18	8.5e-30	32	107
GOMC	II	FitB/Phd	64.GOMC-BGIocean__10851	64.GOMC-BGIocean__10851__109_2	402	fitB	pre_II_T199432	402	100	402	0	64.GOMC-BGIocean__10851__109_3	243	prevent-host-death family protein ; phd	pre_II_AT199432	243	100	243	1.08e-125	d__Bacteria;p__Proteobacteria;c__Alphaproteobacteria;o__Rhodobacterales;f__Rhodobacteraceae;g__Loktanella;s__Loktanella salsilacus
GOMC	II	HipA/HipB	64.GOMC-BGIocean__10857	64.GOMC-BGIocean__10857__20_49	1302	type II toxin-antitoxin system HipA family toxin	pre_II_T212752	1302	91.85	1276	0	64.GOMC-BGIocean__10857__20_50	252	helix-turn-helix transcriptional regulator ; hipB	pre_II_AT212752	252	99.603	252	5.21e-129	d__Bacteria;p__Proteobacteria;c__Alphaproteobacteria;o__Rhodobacterales;f__Rhodobacteraceae;g__FREY01;s__FREY01 sp900143635
GOMC	II	ParE1_3_4/ParD1_3_4	64.GOMC-BGIocean__10862	64.GOMC-BGIocean__10862__4_67	303	parE1_3_4	pre_II_T61823	303	93.399	303	1.38e-125	64.GOMC-BGIocean__10862__4_66	258	addiction module antitoxin ; parD1_3_4	pre_II_AT61823	252	96.032	252	5.32e-114	d__Bacteria;p__Proteobacteria;c__Alphaproteobacteria;o__Rhodobacterales;f__Rhodobacteraceae;g__Chachezhania;s__Chachezhania antarctica
GOMC	II	HigB-1/HigA-1	64.GOMC-BGIocean__10862	64.GOMC-BGIocean__10862__14_9	282	higB-1	pre_II_T145800	282	92.553	282	2.8e-112	64.GOMC-BGIocean__10862__14_8	288	HigA family addiction module antidote protein ; higA-1	pre_II_AT170374	288	90.278	288	6.25e-104	d__Bacteria;p__Proteobacteria;c__Alphaproteobacteria;o__Rhodobacterales;f__Rhodobacteraceae;g__Chachezhania;s__Chachezhania antarctica
GOMC	II	FitB/FitA	64.GOMC-BGIocean__10862	64.GOMC-BGIocean__10862__2_43	423	fitB	pre_II_T224714	423	90.071	423	1.89e-155	64.GOMC-BGIocean__10862__2_44	243	MULTISPECIES: plasmid stabilization protein ; fitA	pre_II_AT224714	249	90.833	240	2.46e-87	d__Bacteria;p__Proteobacteria;c__Alphaproteobacteria;o__Rhodobacterales;f__Rhodobacteraceae;g__Chachezhania;s__Chachezhania antarctica
GOMC	II	YhaV/PrlF	64.GOMC-BGIocean__10862	64.GOMC-BGIocean__10862__21_2	519	yhaV	pre_II_T220520	519	94.027	519	0	64.GOMC-BGIocean__10862__21_1	327	putative HtrA suppressor protein SohA ; prlF, sohA	pre_II_AT188834	327	96.33	327	3.11e-152	d__Bacteria;p__Proteobacteria;c__Alphaproteobacteria;o__Rhodobacterales;f__Rhodobacteraceae;g__Chachezhania;s__Chachezhania antarctica
GOMC	II	StbE/HY	64.GOMC-BGIocean__10865	64.GOMC-BGIocean__10865__1_2891	252	StbE	pre_II_T127303	252	100	252	1.12e-130	64.GOMC-BGIocean__10865__1_2892	267	helix-turn-helix transcriptional regulator ; _	pre_II_AT127303	345	100	345	0	d__Bacteria;p__Proteobacteria;c__Alphaproteobacteria;o__Rhodobacterales;f__Rhodobacteraceae;g__Vannielia;s__Vannielia sp006351965						HTH_3	PF01381.28	3.8e-16	58	112	Phage_T7_Gp5_9	PF25708.1	2.1e-08	2	28
GOMC	II	YoeB/YefM	64.GOMC-BGIocean__10865	64.GOMC-BGIocean__10865__1_3023	258	yoeB	pre_II_T127304	258	100	258	5.31e-134	64.GOMC-BGIocean__10865__1_3022	252	type II toxin-antitoxin system Phd/YefM family antitoxin ; yefM	pre_II_AT127304	273	100	273	2.59e-142	d__Bacteria;p__Proteobacteria;c__Alphaproteobacteria;o__Rhodobacterales;f__Rhodobacteraceae;g__Vannielia;s__Vannielia sp006351965
GOMC	II	ParE1_3_4/HY	64.GOMC-BGIocean__10875	64.GOMC-BGIocean__10875__3_6	300	ParE1_3_4	pre_II_T220523	300	91.973	299	1.07e-116	64.GOMC-BGIocean__10875__3_5	279	putative transcriptional regulator ; _	pre_II_AT220523	279	93.773	273	5.95e-114	d__Bacteria;p__Proteobacteria;c__Alphaproteobacteria;o__Rhodobacterales;f__Rhodobacteraceae;g__Sulfitobacter;s__Sulfitobacter guttiformis						RHH_1	PF01402.27	6e-12	6	42
GOMC	II	HipA/HY	64.GOMC-BGIocean__10883	64.GOMC-BGIocean__10883__503_9	1305	HipA	pre_II_T220526	1302	88.485	1294	0	64.GOMC-BGIocean__10883__503_10	339	helix-turn-helix protein ; _	pre_II_AT141769	339	90	340	3.37e-122	d__Bacteria;p__Proteobacteria;c__Alphaproteobacteria;o__Rhodobacterales;f__Rhodobacteraceae;g__Sulfitobacter;s__						HTH_3	PF01381.28	5.5e-13	15	63
GOMC	II	HY/AbiEi	64.GOMC-BGIocean__10883	64.GOMC-BGIocean__10883__214_7	891	Nucleotidyltransferase	pre_II_T159971	891	97.98	891	0	64.GOMC-BGIocean__10883__214_8	618	transcriptional regulator ; _	pre_II_AT159971	615	97.561	615	0	d__Bacteria;p__Proteobacteria;c__Alphaproteobacteria;o__Rhodobacterales;f__Rhodobacteraceae;g__Sulfitobacter;s__						AbiEi_4	PF13338.12	4.7e-14	16	56
GOMC	II	Nucleic acid-binding protein /MazE	64.GOMC-BGIocean__10883	64.GOMC-BGIocean__10883__523_6	396	putative nucleic acid-binding protein	pre_II_T212636	396	97.222	396	0	64.GOMC-BGIocean__10883__523_5	228	antitoxin MazE ; mazE, chpAI	pre_II_AT212636	228	98.246	228	1.03e-110	d__Bacteria;p__Proteobacteria;c__Alphaproteobacteria;o__Rhodobacterales;f__Rhodobacteraceae;g__Sulfitobacter;s__
GOMC	II	ParE1_3_4/DinJ	64.GOMC-BGIocean__10885	64.GOMC-BGIocean__10885__65_4	276	parE1_3_4	pre_II_T268699	276	100	276	5.64e-144	64.GOMC-BGIocean__10885__65_3	300	addiction module antitoxin ; dinJ	pre_II_AT285984	300	100	300	2.81e-157	d__Bacteria;p__Proteobacteria;c__Alphaproteobacteria;o__Rhodobacterales;f__Rhodobacteraceae;g__Sulfitobacter;s__
GOMC	II	HY/MazE	64.GOMC-BGIocean__10890	64.GOMC-BGIocean__10890__6_9	396	PIN domain protein	pre_II_T79005	396	96.97	396	0	64.GOMC-BGIocean__10890__6_8	228	AbrB/MazE/SpoVT family DNA-binding domain-containing protein ; mazE, chpAI	pre_II_AT212636	228	97.368	228	2.23e-107	d__Bacteria;p__Proteobacteria;c__Alphaproteobacteria;o__Rhodobacterales;f__Rhodobacteraceae;g__Sulfitobacter;s__Sulfitobacter noctilucicola
GOMC	II	YhaV/PrlF	64.GOMC-BGIocean__10890	64.GOMC-BGIocean__10890__6_191	519	yhaV	pre_II_T188834	519	96.339	519	0	64.GOMC-BGIocean__10890__6_192	327	putative HtrA suppressor protein SohA ; prlF, sohA	pre_II_AT188834	327	96.942	327	1.44e-155	d__Bacteria;p__Proteobacteria;c__Alphaproteobacteria;o__Rhodobacterales;f__Rhodobacteraceae;g__Sulfitobacter;s__Sulfitobacter noctilucicola
GOMC	II	FitB/FitA	64.GOMC-BGIocean__10897	64.GOMC-BGIocean__10897__37_6	423	fitB	pre_II_T224714	423	88.652	423	1.92e-145	64.GOMC-BGIocean__10897__37_7	249	plasmid stabilization protein ; fitA	pre_II_AT224714	249	89.212	241	3.3e-81	d__Bacteria;p__Proteobacteria;c__Alphaproteobacteria;o__Rhodobacterales;f__Rhodobacteraceae;g__Sulfitobacter;s__Sulfitobacter sp001650875
GOMC	II	YhaV/PrlF	64.GOMC-BGIocean__10897	64.GOMC-BGIocean__10897__51_4	519	yhaV	pre_II_T188834	519	95.761	519	0	64.GOMC-BGIocean__10897__51_5	327	regulator ; prlF, sohA	pre_II_AT188834	327	96.636	327	6.69e-154	d__Bacteria;p__Proteobacteria;c__Alphaproteobacteria;o__Rhodobacterales;f__Rhodobacteraceae;g__Sulfitobacter;s__Sulfitobacter sp001650875
GOMC	II	FitB/FitA	64.GOMC-BGIocean__10899	64.GOMC-BGIocean__10899__9_25	423	fitB	pre_II_T224714	423	89.362	423	1.91e-150	64.GOMC-BGIocean__10899__9_26	249	conserved hypothetical protein ; fitA	pre_II_AT224714	249	89.069	247	7.08e-83	d__Bacteria;p__Proteobacteria;c__Alphaproteobacteria;o__Rhodobacterales;f__Rhodobacteraceae;g__Sulfitobacter;s__Sulfitobacter sp003335585
GOMC	II	YhaV/PrlF	64.GOMC-BGIocean__10899	64.GOMC-BGIocean__10899__38_183	519	yhaV	pre_II_T220520	519	94.027	519	0	64.GOMC-BGIocean__10899__38_182	327	putative HtrA suppressor protein SohA ; prlF, sohA	pre_II_AT188834	327	96.024	327	1.45e-150	d__Bacteria;p__Proteobacteria;c__Alphaproteobacteria;o__Rhodobacterales;f__Rhodobacteraceae;g__Sulfitobacter;s__Sulfitobacter sp003335585
GOMC	II	ParE1_3_4/DinJ	64.GOMC-BGIocean__10900	64.GOMC-BGIocean__10900__16_2	291	parE1_3_4	pre_II_T79004	276	97.464	276	2.82e-132	64.GOMC-BGIocean__10900__16_3	300	DNA-damage-inducible protein J ; dinJ	pre_II_AT198167	294	96.599	294	2.83e-137	d__Bacteria;p__Proteobacteria;c__Alphaproteobacteria;o__Rhodobacterales;f__Rhodobacteraceae;g__Sulfitobacter;s__
GOMC	II	DarT/Macro	64.GOMC-BGIocean__10901	64.GOMC-BGIocean__10901__12_37	642	protein of unknown function	pre_II_T75291	642	100	642	0	64.GOMC-BGIocean__10901__12_36	1083	hypothetical protein	pre_II_AT75291	1083	100	1083	0	d__Bacteria;p__Proteobacteria;c__Alphaproteobacteria;o__Rhodobacterales;f__Rhodobacteraceae;g__Sulfitobacter;s__Sulfitobacter sp001634775	DarT	PF14487.12	8.4e-60	13	213	Macro	PF01661.27	7.6e-29	18	130
GOMC	II	YhaV/PrlF	64.GOMC-BGIocean__10905	64.GOMC-BGIocean__10905__4_4	519	yhaV	pre_II_T188834	519	95.954	519	0	64.GOMC-BGIocean__10905__4_3	327	putative HtrA suppressor protein SohA ; prlF, sohA	pre_II_AT188834	327	97.859	327	1.43e-160	d__Bacteria;p__Proteobacteria;c__Alphaproteobacteria;o__Rhodobacterales;f__Rhodobacteraceae;g__Sulfitobacter;s__
GOMC	II	ParE1_3_4/ParD1_3_4	64.GOMC-BGIocean__10906	64.GOMC-BGIocean__10906__133_8	306	parE1_3_4	pre_II_T220524	294	94.558	294	3e-127	64.GOMC-BGIocean__10906__133_7	258	antitoxin ; parD1_3_4	pre_II_AT220524	258	90.31	258	2.61e-92	d__Bacteria;p__Proteobacteria;c__Alphaproteobacteria;o__Rhodobacterales;f__Rhodobacteraceae;g__Sulfitobacter;s__Sulfitobacter sp017854855
GOMC	II	ParE1_3_4/ParD1_3_4	64.GOMC-BGIocean__10907	64.GOMC-BGIocean__10907__37_9	294	parE1_3_4	pre_II_T220524	294	94.218	294	1.34e-125	64.GOMC-BGIocean__10907__37_10	267	antitoxin ; parD1_3_4	pre_II_AT220524	258	92.636	258	2.58e-102	d__Bacteria;p__Proteobacteria;c__Alphaproteobacteria;o__Rhodobacterales;f__Rhodobacteraceae;g__Sulfitobacter;s__
GOMC	II	ParE1_3_4/DinJ	64.GOMC-BGIocean__10909	64.GOMC-BGIocean__10909__15_3	276	parE1_3_4	pre_II_T268699	276	100	276	5.64e-144	64.GOMC-BGIocean__10909__15_2	300	addiction module antitoxin ; dinJ	pre_II_AT285984	300	99.333	300	6.09e-154	d__Bacteria;p__Proteobacteria;c__Alphaproteobacteria;o__Rhodobacterales;f__Rhodobacteraceae;g__Sulfitobacter;s__Sulfitobacter sp002731875
GOMC	II	YhaV/PrlF	64.GOMC-BGIocean__10911	64.GOMC-BGIocean__10911__26_48	519	yhaV	pre_II_T220520	519	96.332	518	0	64.GOMC-BGIocean__10911__26_47	327	Antitoxin PrlF ; prlF, sohA	pre_II_AT188834	327	96.024	327	1.45e-150	d__Bacteria;p__Proteobacteria;c__Alphaproteobacteria;o__Rhodobacterales;f__Rhodobacteraceae;g__Sulfitobacter;s__Sulfitobacter litoralis
GOMC	II	ParE1_3_4/DinJ	64.GOMC-BGIocean__10911	64.GOMC-BGIocean__10911__26_67	276	parE1_3_4	pre_II_T268699	276	99.275	276	1.22e-140	64.GOMC-BGIocean__10911__26_66	300	DNA-damage-inducible protein J ; dinJ	pre_II_AT285984	300	99.667	300	1.31e-155	d__Bacteria;p__Proteobacteria;c__Alphaproteobacteria;o__Rhodobacterales;f__Rhodobacteraceae;g__Sulfitobacter;s__Sulfitobacter litoralis
GOMC	II	HipA/HipB	64.GOMC-BGIocean__10912	64.GOMC-BGIocean__10912__45_57	1302	hipA	pre_II_T220526	1302	100	1302	0	64.GOMC-BGIocean__10912__45_58	339	hypothetical protein A8B74_08610 ; hipB	pre_II_AT220526	339	100	339	6.71e-179	d__Bacteria;p__Proteobacteria;c__Alphaproteobacteria;o__Rhodobacterales;f__Rhodobacteraceae;g__Sulfitobacter;s__Sulfitobacter geojensis
GOMC	II	YhaV/PrlF	64.GOMC-BGIocean__10912	64.GOMC-BGIocean__10912__16_46	519	yhaV	pre_II_T188834	519	94.99	519	0	64.GOMC-BGIocean__10912__16_47	327	putative HtrA suppressor protein SohA ; prlF, sohA	pre_II_AT188834	327	96.942	327	1.44e-155	d__Bacteria;p__Proteobacteria;c__Alphaproteobacteria;o__Rhodobacterales;f__Rhodobacteraceae;g__Sulfitobacter;s__Sulfitobacter geojensis
GOMC	II	ParE1_3_4/ParD1_3_4	64.GOMC-BGIocean__10917	64.GOMC-BGIocean__10917__7_7	306	parE1_3_4	pre_II_T220524	294	94.558	294	3e-127	64.GOMC-BGIocean__10917__7_8	252	antitoxin ; parD1_3_4	pre_II_AT220524	258	90.31	258	2.61e-92	d__Bacteria;p__Proteobacteria;c__Alphaproteobacteria;o__Rhodobacterales;f__Rhodobacteraceae;g__Sulfitobacter;s__Sulfitobacter pontiacus
GOMC	II	YhaV/PrlF	64.GOMC-BGIocean__10917	64.GOMC-BGIocean__10917__4_15	519	yhaV	pre_II_T220520	519	95.376	519	0	64.GOMC-BGIocean__10917__4_14	327	putative HtrA suppressor protein SohA ; prlF, sohA	pre_II_AT188834	327	96.636	327	6.69e-154	d__Bacteria;p__Proteobacteria;c__Alphaproteobacteria;o__Rhodobacterales;f__Rhodobacteraceae;g__Sulfitobacter;s__Sulfitobacter pontiacus
GOMC	II	HY/MazE	64.GOMC-BGIocean__10920	64.GOMC-BGIocean__10920__12_15	396	Predicted nucleic acid-binding protein, contains PIN domain	pre_II_T268701	396	99.242	396	0	64.GOMC-BGIocean__10920__12_14	228	AbrB/MazE/SpoVT family DNA-binding domain-containing protein ; mazE, chpAI	pre_II_AT268701	228	98.684	228	2.21e-112	d__Bacteria;p__Proteobacteria;c__Alphaproteobacteria;o__Rhodobacterales;f__Rhodobacteraceae;g__Sulfitobacter;s__Sulfitobacter delicatus
GOMC	II	FitB/FitA	64.GOMC-BGIocean__10923	64.GOMC-BGIocean__10923__3_78	423	fitB	pre_II_T224714	423	89.362	423	1.91e-150	64.GOMC-BGIocean__10923__3_77	249	plasmid stabilization protein ; fitA	pre_II_AT224714	249	88.797	241	1.53e-79	d__Bacteria;p__Proteobacteria;c__Alphaproteobacteria;o__Rhodobacterales;f__Rhodobacteraceae;g__Actibacterium_A;s__Actibacterium_A naphthalenivorans
GOMC	II	YhaV/PrlF	64.GOMC-BGIocean__10923	64.GOMC-BGIocean__10923__2_29	519	yhaV	pre_II_T220520	519	94.22	519	0	64.GOMC-BGIocean__10923__2_30	327	putative HtrA suppressor protein SohA ; prlF, sohA	pre_II_AT188834	327	96.33	327	3.11e-152	d__Bacteria;p__Proteobacteria;c__Alphaproteobacteria;o__Rhodobacterales;f__Rhodobacteraceae;g__Actibacterium_A;s__Actibacterium_A naphthalenivorans
GOMC	II	ParE1_3_4/DinJ	64.GOMC-BGIocean__10925	64.GOMC-BGIocean__10925__21_6	252	parE1_3_4	pre_II_T75290	276	95.2	250	1.49e-109	64.GOMC-BGIocean__10925__21_5	300	addiction module antitoxin ; dinJ	pre_II_AT141711	300	99	300	2.83e-152	d__Bacteria;p__Proteobacteria;c__Alphaproteobacteria;o__Rhodobacterales;f__Rhodobacteraceae;g__Actibacterium;s__Actibacterium ureilyticum
GOMC	II	YhaV/PrlF	64.GOMC-BGIocean__10925	64.GOMC-BGIocean__10925__20_6	519	yhaV	pre_II_T220520	519	94.22	519	0	64.GOMC-BGIocean__10925__20_5	327	putative HtrA suppressor protein SohA ; prlF, sohA	pre_II_AT188834	327	96.33	327	3.11e-152	d__Bacteria;p__Proteobacteria;c__Alphaproteobacteria;o__Rhodobacterales;f__Rhodobacteraceae;g__Actibacterium;s__Actibacterium ureilyticum
GOMC	II	YhaV/PrlF	64.GOMC-BGIocean__10929	64.GOMC-BGIocean__10929__5_73	489	yhaV	pre_II_T230155	480	87.708	480	3.65e-158	64.GOMC-BGIocean__10929__5_74	330	regulator ; prlF, sohA	pre_II_AT230155	330	93.333	330	3.21e-137	d__Bacteria;p__Proteobacteria;c__Alphaproteobacteria;o__Rhodobacterales;f__Rhodobacteraceae;g__Halovulum;s__Halovulum marinum
GOMC	II	HigB-1/HigA-1	64.GOMC-BGIocean__10932	64.GOMC-BGIocean__10932__218_46	282	higB-1	pre_II_T149997	282	93.972	282	5.98e-119	64.GOMC-BGIocean__10932__218_47	291	addiction module antidote protein, HigA family ; higA-1	pre_II_AT72238	291	91.429	280	1.36e-105	d__Bacteria;p__Proteobacteria;c__Alphaproteobacteria;o__Rhodobacterales;f__Rhodobacteraceae;g__Seohaeicola;s__
GOMC	II	YhaV/PrlF	64.GOMC-BGIocean__10935	64.GOMC-BGIocean__10935__225_1	354	yhaV	pre_II_T220520	519	96.045	354	7.18e-164	64.GOMC-BGIocean__10935__225_2	327	Antitoxin PrlF ; prlF, sohA	pre_II_AT188834	327	96.942	327	1.44e-155	d__Bacteria;p__Proteobacteria;c__Alphaproteobacteria;o__Rhodobacterales;f__Rhodobacteraceae;g__Pseudorhodobacter;s__
GOMC	II	HY/MazE	64.GOMC-BGIocean__10936	64.GOMC-BGIocean__10936__8_1	123	Predicted nucleic acid-binding protein, contains PIN domain	pre_II_T268701	396	100	112	3.28e-53	64.GOMC-BGIocean__10936__8_2	228	AbrB/MazE/SpoVT family DNA-binding domain-containing protein ; mazE, chpAI	pre_II_AT268701	228	100	228	2.2e-117	d__Bacteria;p__Proteobacteria;c__Alphaproteobacteria;o__Rhodobacterales;f__Rhodobacteraceae;g__Pseudorhodobacter;s__Pseudorhodobacter aquimaris
GOMC	II	YhaV/PrlF	64.GOMC-BGIocean__10936	64.GOMC-BGIocean__10936__11_10	519	yhaV	pre_II_T188834	519	95.376	519	0	64.GOMC-BGIocean__10936__11_9	327	type II toxin-antitoxin system PrlF family antitoxin ; prlF, sohA	pre_II_AT172663	327	93.884	327	6.83e-139	d__Bacteria;p__Proteobacteria;c__Alphaproteobacteria;o__Rhodobacterales;f__Rhodobacteraceae;g__Pseudorhodobacter;s__Pseudorhodobacter aquimaris
GOMC	II	YoeB/YefM	64.GOMC-BGIocean__10941	64.GOMC-BGIocean__10941__117_5	267	yoeB	pre_II_T159970	267	99.625	267	2.55e-137	64.GOMC-BGIocean__10941__117_4	252	type II toxin-antitoxin system prevent-host-death family antitoxin ; yefM	pre_II_AT159970	252	99.206	252	2.42e-127	d__Bacteria;p__Proteobacteria;c__Alphaproteobacteria;o__Rhodobacterales;f__Rhodobacteraceae;g__Pseudorhodobacter;s__Pseudorhodobacter sp003991405
GOMC	II	HY/HigA-1	64.GOMC-BGIocean__10951	64.GOMC-BGIocean__10951__20_9	282	proteic killer suppression protein	pre_II_T212756	282	91.489	282	2.82e-107	64.GOMC-BGIocean__10951__20_10	291	addiction module antidote protein, HigA family ; higA-1	pre_II_AT72238	291	87.889	289	8.29e-93	d__Bacteria;p__Proteobacteria;c__Alphaproteobacteria;o__Rhodobacterales;f__Rhodobacteraceae;g__Marivita;s__	HigB-like_toxin	PF05015.19	5.4e-19	20	93
GOMC	II	HigB-1/HigA-1	64.GOMC-BGIocean__10952	64.GOMC-BGIocean__10952__19_87	282	higB-1	pre_II_T72238	282	95.745	282	2.74e-127	64.GOMC-BGIocean__10952__19_88	291	addiction module antidote protein, HigA family ; higA-1	pre_II_AT72238	291	92.414	290	4.82e-115	d__Bacteria;p__Proteobacteria;c__Alphaproteobacteria;o__Rhodobacterales;f__Rhodobacteraceae;g__Marivita;s__Marivita hallyeonensis
GOMC	II	ParE1_3_4/DinJ	64.GOMC-BGIocean__10953	64.GOMC-BGIocean__10953__93_6	276	parE1_3_4	pre_II_T268699	276	99.638	276	2.62e-142	64.GOMC-BGIocean__10953__93_7	294	addiction module antitoxin ; dinJ	pre_II_AT141711	300	99.333	300	6.09e-154	d__Bacteria;p__Proteobacteria;c__Alphaproteobacteria;o__Rhodobacterales;f__Rhodobacteraceae;g__Marivita;s__
GOMC	II	YhaV/PrlF	64.GOMC-BGIocean__10954	64.GOMC-BGIocean__10954__5_95	519	yhaV	pre_II_T220520	519	93.617	517	0	64.GOMC-BGIocean__10954__5_96	327	antitoxin PrlF ; prlF, sohA	pre_II_AT72453	327	95.513	312	1.47e-140	d__Bacteria;p__Proteobacteria;c__Alphaproteobacteria;o__Rhodobacterales;f__Rhodobacteraceae;g__Marivita;s__Marivita geojedonensis
GOMC	II	YhaV/StaA	64.GOMC-BGIocean__10954	64.GOMC-BGIocean__10954__5_95	519	yhaV	pre_II_T220520	519	93.617	517	0	64.GOMC-BGIocean__10954__5_94	318	StaA ; _	pre_II_AT212757	153	92.157	153	7.09e-56	d__Bacteria;p__Proteobacteria;c__Alphaproteobacteria;o__Rhodobacterales;f__Rhodobacteraceae;g__Marivita;s__Marivita geojedonensis
GOMC	II	ParE1_3_4/ParD1_3_4	64.GOMC-BGIocean__10957	64.GOMC-BGIocean__10957__13_26	294	parE1_3_4	pre_II_T229919	294	85.714	294	6.58e-84	64.GOMC-BGIocean__10957__13_25	252	addiction module antitoxin ; parD1_3_4	pre_II_AT229919	267	92.509	267	1.24e-105	d__Bacteria;p__Proteobacteria;c__Alphaproteobacteria;o__Rhodobacterales;f__Rhodobacteraceae;g__Marivita;s__Marivita cryptomonadis
GOMC	II	YhaV/PrlF	64.GOMC-BGIocean__10957	64.GOMC-BGIocean__10957__14_14	519	yhaV	pre_II_T220520	519	95.761	519	0	64.GOMC-BGIocean__10957__14_15	327	Antitoxin PrlF ; prlF, sohA	pre_II_AT188834	327	95.719	327	6.73e-149	d__Bacteria;p__Proteobacteria;c__Alphaproteobacteria;o__Rhodobacterales;f__Rhodobacteraceae;g__Marivita;s__Marivita cryptomonadis
GOMC	II	Nucleic acid-binding protein /MazE	64.GOMC-BGIocean__10973	64.GOMC-BGIocean__10973__33_10	396	putative nucleic acid-binding protein	pre_II_T268701	396	99.242	396	0	64.GOMC-BGIocean__10973__33_9	228	AbrB/MazE/SpoVT family DNA-binding domain-containing protein ; mazE, chpAI	pre_II_AT268701	228	99.561	228	1.02e-115	d__Bacteria;p__Proteobacteria;c__Alphaproteobacteria;o__Rhodobacterales;f__Rhodobacteraceae;g__Amylibacter;s__Amylibacter sediminis
GOMC	II	YhaV/PrlF	64.GOMC-BGIocean__10973	64.GOMC-BGIocean__10973__47_2	519	yhaV	pre_II_T220520	519	95.183	519	0	64.GOMC-BGIocean__10973__47_1	327	putative HtrA suppressor protein SohA ; prlF, sohA	pre_II_AT188834	327	97.248	327	3.09e-157	d__Bacteria;p__Proteobacteria;c__Alphaproteobacteria;o__Rhodobacterales;f__Rhodobacteraceae;g__Amylibacter;s__Amylibacter sediminis
GOMC	II	YhaV/PrlF	64.GOMC-BGIocean__10975	64.GOMC-BGIocean__10975__17_69	519	yhaV	pre_II_T188834	519	96.724	519	0	64.GOMC-BGIocean__10975__17_70	327	putative HtrA suppressor protein SohA ; prlF, sohA	pre_II_AT188834	327	96.942	327	1.44e-155	d__Bacteria;p__Proteobacteria;c__Alphaproteobacteria;o__Rhodobacterales;f__Rhodobacteraceae;g__Amylibacter;s__Amylibacter lutimaris
GOMC	II	YhaV/PrlF	64.GOMC-BGIocean__10991	64.GOMC-BGIocean__10991__48_15	519	yhaV	pre_II_T220520	519	94.027	519	0	64.GOMC-BGIocean__10991__48_14	327	putative HtrA suppressor protein SohA ; prlF, sohA	pre_II_AT188834	327	96.33	327	3.11e-152	d__Bacteria;p__Proteobacteria;c__Alphaproteobacteria;o__Rhodobacterales;f__Rhodobacteraceae;g__Maritimibacter;s__Maritimibacter harenae
GOMC	II	ParE1_3_4/ParD1_3_4	64.GOMC-BGIocean__10992	64.GOMC-BGIocean__10992__3_118	300	parE1_3_4	pre_II_T182489	300	93	300	2.96e-122	64.GOMC-BGIocean__10992__3_119	252	addiction module antitoxin ; parD1_3_4	pre_II_AT182489	252	99.603	252	5.21e-129	d__Bacteria;p__Proteobacteria;c__Alphaproteobacteria;o__Rhodobacterales;f__Rhodobacteraceae;g__Maritimibacter;s__Maritimibacter alkaliphilus
GOMC	II	HipA/HipB	64.GOMC-BGIocean__11015	64.GOMC-BGIocean__11015__3_245	1302	Serine/threonine-protein kinase HipA	pre_II_T212752	1302	89.514	1297	0	64.GOMC-BGIocean__11015__3_244	252	Antitoxin HipB ; hipB	pre_II_AT52860	252	94.048	252	1.16e-105	d__Bacteria;p__Proteobacteria;c__Alphaproteobacteria;o__Rhodobacterales;f__Rhodobacteraceae;g__Octadecabacter;s__Octadecabacter ascidiaceicola
GOMC	II	HY/HY	64.GOMC-BGIocean__11026	64.GOMC-BGIocean__11026__11_22	183	PIN domain-containing protein	pre_II_T267381	570	92.222	180	1.85e-67	64.GOMC-BGIocean__11026__11_23	228	helix-turn-helix domain-containing protein ; _	pre_II_AT267381	465	98.925	465	0	d__Bacteria;p__Proteobacteria;c__Alphaproteobacteria;o__Rhodobacterales;f__Rhodobacteraceae;g__ETT8;s__ETT8 sp004745575						HTH_17	PF12728.13	3.4e-14	81	127
GOMC	II	ParE/HY	64.GOMC-BGIocean__11027	64.GOMC-BGIocean__11027__1_3078	291	ParE	pre_II_T55539	291	100	291	2.74e-152	64.GOMC-BGIocean__11027__1_3079	240	Predicted transcriptional regulator ; _	pre_II_AT55539	285	100	285	5.8e-149	d__Bacteria;p__Proteobacteria;c__Alphaproteobacteria;o__Rhodobacterales;f__Rhodobacteraceae;g__Celeribacter_A;s__Celeribacter_A marinus						RHH_1	PF01402.27	1.7e-10	8	42
GOMC	II	Gp49/HY	64.GOMC-BGIocean__11027	64.GOMC-BGIocean__11027__1_1959	303	putative addiction module killer protein	pre_II_T55536	303	100	303	6.11e-159	64.GOMC-BGIocean__11027__1_1960	291	hypothetical protein	pre_II_AT55536	291	100	291	2.74e-152	d__Bacteria;p__Proteobacteria;c__Alphaproteobacteria;o__Rhodobacterales;f__Rhodobacteraceae;g__Celeribacter_A;s__Celeribacter_A marinus	Gp49	PF05973.20	1.5e-08	41	91	dnstrm_HI1420	PF21716.3	8.5e-27	5	91
GOMC	II	StbE/StbD	64.GOMC-BGIocean__11027	64.GOMC-BGIocean__11027__1_1955	291	mRNA interferase RelE/StbE, partial	pre_II_T55535	291	100	291	2.74e-152	64.GOMC-BGIocean__11027__1_1954	246	antitoxin StbD ; stbD	pre_II_AT55535	246	100	246	2.36e-127	d__Bacteria;p__Proteobacteria;c__Alphaproteobacteria;o__Rhodobacterales;f__Rhodobacteraceae;g__Celeribacter_A;s__Celeribacter_A marinus
GOMC	II	StbE/StbD	64.GOMC-BGIocean__11027	64.GOMC-BGIocean__11027__1_2818	285	relE, stbE	pre_II_T55538	285	100	285	5.8e-149	64.GOMC-BGIocean__11027__1_2817	249	antitoxin StbD ; stbD	pre_II_AT55538	249	100	249	5.14e-129	d__Bacteria;p__Proteobacteria;c__Alphaproteobacteria;o__Rhodobacterales;f__Rhodobacteraceae;g__Celeribacter_A;s__Celeribacter_A marinus
GOMC	II	StbE/StbD	64.GOMC-BGIocean__11027	64.GOMC-BGIocean__11027__1_3091	291	mRNA interferase RelE/StbE, partial	pre_II_T55540	291	100	291	2.74e-152	64.GOMC-BGIocean__11027__1_3092	246	antitoxin StbD ; stbD	pre_II_AT55540	246	100	246	2.36e-127	d__Bacteria;p__Proteobacteria;c__Alphaproteobacteria;o__Rhodobacterales;f__Rhodobacteraceae;g__Celeribacter_A;s__Celeribacter_A marinus
GOMC	II	HipA/HipB	64.GOMC-BGIocean__11027	64.GOMC-BGIocean__11027__1_2571	1302	hipA	pre_II_T55537	1302	100	1302	0	64.GOMC-BGIocean__11027__1_2572	252	transcriptional regulator, XRE family ; hipB	pre_II_AT55537	252	100	252	1.12e-130	d__Bacteria;p__Proteobacteria;c__Alphaproteobacteria;o__Rhodobacterales;f__Rhodobacteraceae;g__Celeribacter_A;s__Celeribacter_A marinus
GOMC	II	HY/MazE	64.GOMC-BGIocean__11038	64.GOMC-BGIocean__11038__28_12	396	Predicted nucleic acid-binding protein, contains PIN domain	pre_II_T268701	396	99.747	396	0	64.GOMC-BGIocean__11038__28_13	228	AbrB/MazE/SpoVT family DNA-binding domain-containing protein ; mazE, chpAI	pre_II_AT268701	228	99.561	228	1.02e-115	d__Bacteria;p__Proteobacteria;c__Alphaproteobacteria;o__Rhodobacterales;f__Rhodobacteraceae;g__Celeribacter;s__Celeribacter indicus
GOMC	II	HY/HicB	64.GOMC-BGIocean__11038	64.GOMC-BGIocean__11038__37_368	684	hypothetical protein SAMN05443573_102378	pre_II_T45041	186	100	186	1.58e-93	64.GOMC-BGIocean__11038__37_369	294	HicB_like antitoxin of toxin-antitoxin system ; _	pre_II_AT45041	399	100	294	5.96e-154	d__Bacteria;p__Proteobacteria;c__Alphaproteobacteria;o__Rhodobacterales;f__Rhodobacteraceae;g__Celeribacter;s__Celeribacter indicus
GOMC	II	FitB/FitA	64.GOMC-BGIocean__11038	64.GOMC-BGIocean__11038__80_6	423	fitB	pre_II_T45039	423	100	423	0	64.GOMC-BGIocean__11038__80_7	255	Plasmid stability protein ; fitA	pre_II_AT45039	255	100	255	2.44e-132	d__Bacteria;p__Proteobacteria;c__Alphaproteobacteria;o__Rhodobacterales;f__Rhodobacteraceae;g__Celeribacter;s__Celeribacter indicus
GOMC	II	YhaV/PrlF	64.GOMC-BGIocean__11038	64.GOMC-BGIocean__11038__28_38	519	yhaV	pre_II_T188834	519	95.568	519	0	64.GOMC-BGIocean__11038__28_37	327	putative HtrA suppressor protein SohA ; prlF, sohA	pre_II_AT188834	327	96.942	327	1.44e-155	d__Bacteria;p__Proteobacteria;c__Alphaproteobacteria;o__Rhodobacterales;f__Rhodobacteraceae;g__Celeribacter;s__Celeribacter indicus
GOMC	II	GNAT/HY	64.GOMC-BGIocean__11038	64.GOMC-BGIocean__11038__71_6	531	Acetyltransferase (GNAT) family protein	pre_II_T45040	531	100	531	0	64.GOMC-BGIocean__11038__71_5	342	Uncharacterized conserved protein, DUF1778 family ; _	pre_II_AT45040	342	100	342	1.46e-180	d__Bacteria;p__Proteobacteria;c__Alphaproteobacteria;o__Rhodobacterales;f__Rhodobacteraceae;g__Celeribacter;s__Celeribacter indicus
GOMC	II	ParE1_3_4/ParD1_3_4	64.GOMC-BGIocean__11052	64.GOMC-BGIocean__11052__31_25	300	parE1_3_4	pre_II_T182489	300	90	300	3.02e-107	64.GOMC-BGIocean__11052__31_24	249	antitoxin ParD1/3/4 ; parD1_3_4	pre_II_AT141757	252	93.2	250	3.25e-101	d__Bacteria;p__Proteobacteria;c__Alphaproteobacteria;o__Rhodobacterales;f__Rhodobacteraceae;g__Ruegeria_B;s__Ruegeria_B marina
GOMC	II	YhaV/PrlF	64.GOMC-BGIocean__11055	64.GOMC-BGIocean__11055__44_27	519	yhaV	pre_II_T212757	519	93.23	517	0	64.GOMC-BGIocean__11055__44_26	327	Antitoxin PrlF ; prlF, sohA	pre_II_AT279294	327	94.801	327	6.78e-144	d__Bacteria;p__Proteobacteria;c__Alphaproteobacteria;o__Rhodobacterales;f__Rhodobacteraceae;g__JABSSA01;s__JABSSA01 sp013214665
GOMC	II	ParE/CopG	64.GOMC-BGIocean__11059	64.GOMC-BGIocean__11059__104_15	291	Plasmid stabilization system protein ParE	pre_II_T185771	291	83.849	291	6.59e-74	64.GOMC-BGIocean__11059__104_14	285	ribbon-helix-helix protein, CopG family ; _	pre_II_AT31924	279	77.957	186	6.92e-24	d__Bacteria;p__Proteobacteria;c__Alphaproteobacteria;o__Rhodobacterales;f__Rhodobacteraceae;g__Rhodovulum;s__Rhodovulum sp011048875
GOMC	II	GNAT/DUF1778	64.GOMC-BGIocean__11059	64.GOMC-BGIocean__11059__149_6	540	GNAT family N-acetyltransferase	pre_II_T185772	516	79.884	517	1.23e-98	64.GOMC-BGIocean__11059__149_7	294	Uncharacterized conserved protein, DUF1778 family ; _	pre_II_AT185772	294	83.972	287	2.4e-73	d__Bacteria;p__Proteobacteria;c__Alphaproteobacteria;o__Rhodobacterales;f__Rhodobacteraceae;g__Rhodovulum;s__Rhodovulum sp011048875
GOMC	II	StbE/HY	64.GOMC-BGIocean__11060	64.GOMC-BGIocean__11060__3_18	252	StbE	pre_II_T62150	252	100	252	1.12e-130	64.GOMC-BGIocean__11060__3_17	348	transcriptional regulator ; _	pre_II_AT62150	345	100	345	0	d__Bacteria;p__Proteobacteria;c__Alphaproteobacteria;o__Rhodobacterales;f__Rhodobacteraceae;g__Rhodovulum;s__Rhodovulum sp002079305						HTH_3	PF01381.28	2.7e-16	58	112	Phage_T7_Gp5_9	PF25708.1	4.3e-08	3	29
GOMC	II	K09803/CopG	64.GOMC-BGIocean__11060	64.GOMC-BGIocean__11060__1_3826	270	K09803	pre_II_T62149	270	100	270	1.19e-140	64.GOMC-BGIocean__11060__1_3825	228	Helix-turn-helix protein, CopG family ; _	pre_II_AT62149	216	100	216	1.03e-110	d__Bacteria;p__Proteobacteria;c__Alphaproteobacteria;o__Rhodobacterales;f__Rhodobacteraceae;g__Rhodovulum;s__Rhodovulum sp002079305
GOMC	II	MzaF/MazE	64.GOMC-BGIocean__11060	64.GOMC-BGIocean__11060__3_21	402	Programmed cell death toxin MazE	pre_II_T62151	402	100	402	0	64.GOMC-BGIocean__11060__3_22	234	Programmed cell death antitoxin MazE ; mazE, chpAI	pre_II_AT62151	234	100	234	1.05e-120	d__Bacteria;p__Proteobacteria;c__Alphaproteobacteria;o__Rhodobacterales;f__Rhodobacteraceae;g__Rhodovulum;s__Rhodovulum sp002079305
GOMC	II	FitB/Phd	64.GOMC-BGIocean__11060	64.GOMC-BGIocean__11060__3_47	408	fitB	pre_II_T62152	408	100	408	0	64.GOMC-BGIocean__11060__3_46	255	VapB protein (antitoxin to VapC) ; phd	pre_II_AT62152	255	100	255	2.44e-132	d__Bacteria;p__Proteobacteria;c__Alphaproteobacteria;o__Rhodobacterales;f__Rhodobacteraceae;g__Rhodovulum;s__Rhodovulum sp002079305
GOMC	II	HY/HY	64.GOMC-BGIocean__11061	64.GOMC-BGIocean__11061__16_43	570	PIN domain-containing protein	pre_II_T142207	570	88.947	570	0	64.GOMC-BGIocean__11061__16_44	267	helix-turn-helix domain-containing protein ; _	pre_II_AT142207	465	89.062	448	4.48e-157	d__Bacteria;p__Proteobacteria;c__Alphaproteobacteria;o__Rhodobacterales;f__Rhodobacteraceae;g__Rhodovulum;s__Rhodovulum strictum						HTH_17	PF12728.13	1.4e-14	81	127
GOMC	II	Gp49/RelB	64.GOMC-BGIocean__11062	64.GOMC-BGIocean__11062__1_750	330	addiction module antitoxin RelB	pre_II_T63063	291	100	291	3.14e-152	64.GOMC-BGIocean__11062__1_749	273	addiction module antitoxin ; _	pre_II_AT63063	288	100	288	1.26e-150	d__Bacteria;p__Proteobacteria;c__Alphaproteobacteria;o__Rhodobacterales;f__Rhodobacteraceae;g__Rhodovulum;s__Rhodovulum sulfidophilum	Gp49	PF05973.20	7.3e-10	26	105
GOMC	II	HicA/HicB	64.GOMC-BGIocean__11062	64.GOMC-BGIocean__11062__1_2347	186	addiction module toxin, HicA family	pre_II_T63060	186	100	186	3.92e-94	64.GOMC-BGIocean__11062__1_2348	393	HicB family protein ; hicB	pre_II_AT63064	393	100	393	0	d__Bacteria;p__Proteobacteria;c__Alphaproteobacteria;o__Rhodobacterales;f__Rhodobacteraceae;g__Rhodovulum;s__Rhodovulum sulfidophilum
GOMC	II	HicA/HicB	64.GOMC-BGIocean__11062	64.GOMC-BGIocean__11062__1_2958	186	addiction module toxin, HicA family	pre_II_T63060	186	100	186	3.92e-94	64.GOMC-BGIocean__11062__1_2957	393	HicB family protein ; hicB	pre_II_AT63065	393	100	393	0	d__Bacteria;p__Proteobacteria;c__Alphaproteobacteria;o__Rhodobacterales;f__Rhodobacteraceae;g__Rhodovulum;s__Rhodovulum sulfidophilum
GOMC	II	FitB/Phd	64.GOMC-BGIocean__11062	64.GOMC-BGIocean__11062__3_51	402	fitB	pre_II_T63062	402	100	402	0	64.GOMC-BGIocean__11062__3_50	261	prevent-host-death protein ; phd	pre_II_AT63062	261	100	261	1.16e-135	d__Bacteria;p__Proteobacteria;c__Alphaproteobacteria;o__Rhodobacterales;f__Rhodobacteraceae;g__Rhodovulum;s__Rhodovulum sulfidophilum
GOMC	II	AbiEii/AbiEi	64.GOMC-BGIocean__11064	64.GOMC-BGIocean__11064__22_8	870	AbiEii	pre_II_T78743	870	86.131	858	0	64.GOMC-BGIocean__11064__22_9	504	transcriptional regulator ; _	pre_II_AT166170	618	91.27	504	0	d__Bacteria;p__Proteobacteria;c__Alphaproteobacteria;o__Rhodobacterales;f__Rhodobacteraceae;g__Rhodovulum;s__Rhodovulum visakhapatnamense						AbiEi_4	PF13338.12	6.4e-07	1	18
GOMC	II	Nucleic acid-binding protein /MazE	64.GOMC-BGIocean__11064	64.GOMC-BGIocean__11064__28_4	405	putative nucleic acid-binding protein	pre_II_T63066	405	96.79	405	0	64.GOMC-BGIocean__11064__28_3	231	antitoxin MazE ; mazE, chpAI	pre_II_AT63066	231	96.97	231	2.26e-107	d__Bacteria;p__Proteobacteria;c__Alphaproteobacteria;o__Rhodobacterales;f__Rhodobacteraceae;g__Rhodovulum;s__Rhodovulum visakhapatnamense
GOMC	II	Nucleic acid-binding protein /MazE	64.GOMC-BGIocean__11084	64.GOMC-BGIocean__11084__3_128	396	putative nucleic acid-binding protein	pre_II_T268701	396	99.242	396	0	64.GOMC-BGIocean__11084__3_127	228	AbrB/MazE/SpoVT family DNA-binding domain-containing protein ; mazE, chpAI	pre_II_AT268701	228	99.561	228	1.02e-115	d__Bacteria;p__Proteobacteria;c__Alphaproteobacteria;o__Rhodobacterales;f__Rhodobacteraceae;g__Brevirhabdus;s__Brevirhabdus pacifica
GOMC	II	YhaV/PrlF	64.GOMC-BGIocean__11084	64.GOMC-BGIocean__11084__11_1	402	yhaV	pre_II_T212757	519	97.257	401	0	64.GOMC-BGIocean__11084__11_2	315	putative HtrA suppressor protein SohA ; prlF, sohA	pre_II_AT188834	327	97.46	315	2.99e-152	d__Bacteria;p__Proteobacteria;c__Alphaproteobacteria;o__Rhodobacterales;f__Rhodobacteraceae;g__Brevirhabdus;s__Brevirhabdus pacifica
GOMC	II	YhaV/PrlF	64.GOMC-BGIocean__11084	64.GOMC-BGIocean__11084__2_35	426	yhaV	pre_II_T212757	519	97.506	401	0	64.GOMC-BGIocean__11084__2_36	327	putative HtrA suppressor protein SohA ; prlF, sohA	pre_II_AT188834	327	97.248	327	3.09e-157	d__Bacteria;p__Proteobacteria;c__Alphaproteobacteria;o__Rhodobacterales;f__Rhodobacteraceae;g__Brevirhabdus;s__Brevirhabdus pacifica
GOMC	II	YhaV/PrlF	64.GOMC-BGIocean__11084	64.GOMC-BGIocean__11084__3_99	519	yhaV	pre_II_T188834	519	95.183	519	0	64.GOMC-BGIocean__11084__3_100	327	putative HtrA suppressor protein SohA ; prlF, sohA	pre_II_AT188834	327	96.942	327	1.44e-155	d__Bacteria;p__Proteobacteria;c__Alphaproteobacteria;o__Rhodobacterales;f__Rhodobacteraceae;g__Brevirhabdus;s__Brevirhabdus pacifica
GOMC	II	HipA/HipB	64.GOMC-BGIocean__11085	64.GOMC-BGIocean__11085__4_175	1305	type II toxin-antitoxin system HipA family toxin	pre_II_T99819	1305	89.594	1307	0	64.GOMC-BGIocean__11085__4_174	252	transcriptional regulator, XRE family ; hipB	pre_II_AT99819	252	91.129	248	9.15e-92	d__Bacteria;p__Proteobacteria;c__Alphaproteobacteria;o__Rhodobacterales;f__Rhodobacteraceae;g__Brevirhabdus;s__
GOMC	II	VapC/MazE	64.GOMC-BGIocean__11088	64.GOMC-BGIocean__11088__5_77	375	VapC toxin family PIN domain ribonuclease	pre_II_T268701	396	98.391	373	0	64.GOMC-BGIocean__11088__5_76	228	AbrB/MazE/SpoVT family DNA-binding domain-containing protein ; mazE, chpAI	pre_II_AT268701	228	97.368	228	2.23e-107	d__Bacteria;p__Proteobacteria;c__Alphaproteobacteria;o__Rhodobacterales;f__Rhodobacteraceae;g__Pararhodobacter;s__Pararhodobacter marinus
GOMC	II	Nucleic acid-binding protein /MazE	64.GOMC-BGIocean__11093	64.GOMC-BGIocean__11093__17_77	405	putative nucleic acid-binding protein	pre_II_T167177	396	95.96	396	0	64.GOMC-BGIocean__11093__17_78	228	AbrB/MazE/SpoVT family DNA-binding domain-containing protein ; mazE, chpAI	pre_II_AT140928	228	96.93	228	1.04e-105	d__Bacteria;p__Proteobacteria;c__Alphaproteobacteria;o__Rhodobacterales;f__Rhodobacteraceae;g__Pararhodobacter;s__Pararhodobacter aggregans
GOMC	II	GNAT/HY	64.GOMC-BGIocean__11101	64.GOMC-BGIocean__11101__8_820	525	Acetyltransferase (GNAT) family protein	pre_II_T257320	525	89.143	525	0	64.GOMC-BGIocean__11101__8_821	291	Uncharacterized conserved protein, DUF1778 family ; _	pre_II_AT178019	291	93.127	291	6.19e-119	d__Bacteria;p__Proteobacteria;c__Alphaproteobacteria;o__Rhodobacterales;f__Rhodobacteraceae;g__Pontibaca;s__Pontibaca methylaminivorans
GOMC	II	YhaV/PrlF	64.GOMC-BGIocean__11139	64.GOMC-BGIocean__11139__39_9	519	yhaV	pre_II_T220520	519	94.971	517	0	64.GOMC-BGIocean__11139__39_8	327	type II toxin-antitoxin system PrlF family antitoxin ; prlF, sohA	pre_II_AT188834	327	95.413	327	3.13e-147	d__Bacteria;p__Proteobacteria;c__Alphaproteobacteria;o__Rhodobacterales;f__Rhodobacteraceae;g__Antarcticimicrobium;s__Antarcticimicrobium luteum
GOMC	II	HigB-1/HigA-1	64.GOMC-BGIocean__11141	64.GOMC-BGIocean__11141__17_5	297	higB-1	pre_II_T23903	297	84.564	298	6.7e-79	64.GOMC-BGIocean__11141__17_4	309	addiction module antidote protein, HigA family ; higA-1	pre_II_AT23903	309	83.471	242	3.35e-57	d__Bacteria;p__Proteobacteria;c__Alphaproteobacteria;o__Rhodobacterales;f__Rhodobacteraceae;g__Sedimentitalea;s__Sedimentitalea nanhaiensis
GOMC	II	YhaV/PrlF	64.GOMC-BGIocean__11141	64.GOMC-BGIocean__11141__16_12	504	yhaV	pre_II_T188834	519	96.429	504	0	64.GOMC-BGIocean__11141__16_11	327	antitoxin PrlF ; prlF, sohA	pre_II_AT72453	327	96	325	1.87e-149	d__Bacteria;p__Proteobacteria;c__Alphaproteobacteria;o__Rhodobacterales;f__Rhodobacteraceae;g__Sedimentitalea;s__Sedimentitalea nanhaiensis
GOMC	II	HY/MazE	64.GOMC-BGIocean__11141	64.GOMC-BGIocean__11141__77_8	396	Predicted nucleic acid-binding protein, contains PIN domain	pre_II_T245551	396	96.212	396	0	64.GOMC-BGIocean__11141__77_9	228	MazF family transcriptional regulator ; mazE, chpAI	pre_II_AT72452	228	99.561	228	1.02e-115	d__Bacteria;p__Proteobacteria;c__Alphaproteobacteria;o__Rhodobacterales;f__Rhodobacteraceae;g__Sedimentitalea;s__Sedimentitalea nanhaiensis
GOMC	II	YhaV/PrlF	64.GOMC-BGIocean__11141	64.GOMC-BGIocean__11141__77_24	519	yhaV	pre_II_T220520	519	94.798	519	0	64.GOMC-BGIocean__11141__77_23	327	transcriptional regulator, AbrB family ; prlF, sohA	pre_II_AT188834	327	96.636	327	6.69e-154	d__Bacteria;p__Proteobacteria;c__Alphaproteobacteria;o__Rhodobacterales;f__Rhodobacteraceae;g__Sedimentitalea;s__Sedimentitalea nanhaiensis
GOMC	II	YhaV/PrlF	64.GOMC-BGIocean__11142	64.GOMC-BGIocean__11142__15_13	519	yhaV	pre_II_T220520	519	94.412	519	0	64.GOMC-BGIocean__11142__15_14	327	putative HtrA suppressor protein SohA ; prlF, sohA	pre_II_AT188834	327	96.33	327	3.11e-152	d__Bacteria;p__Proteobacteria;c__Alphaproteobacteria;o__Rhodobacterales;f__Rhodobacteraceae;g__Puniceibacterium;s__Puniceibacterium profundi
GOMC	II	HY/MazE	64.GOMC-BGIocean__11143	64.GOMC-BGIocean__11143__5_189	396	PIN domain-containing protein	pre_II_T268701	396	98.232	396	0	64.GOMC-BGIocean__11143__5_188	228	AbrB/MazE/SpoVT family DNA-binding domain-containing protein ; mazE, chpAI	pre_II_AT268701	228	97.368	228	2.23e-107	d__Bacteria;p__Proteobacteria;c__Alphaproteobacteria;o__Rhodobacterales;f__Rhodobacteraceae;g__Puniceibacterium;s__Puniceibacterium sp001038505
GOMC	II	ParE1_3_4/DinJ	64.GOMC-BGIocean__11143	64.GOMC-BGIocean__11143__3_136	276	parE1_3_4	pre_II_T268699	276	99.638	276	2.62e-142	64.GOMC-BGIocean__11143__3_137	294	DNA-damage-inducible protein J ; dinJ	pre_II_AT285984	300	99.667	300	1.31e-155	d__Bacteria;p__Proteobacteria;c__Alphaproteobacteria;o__Rhodobacterales;f__Rhodobacteraceae;g__Puniceibacterium;s__Puniceibacterium sp001038505
GOMC	II	YhaV/PrlF	64.GOMC-BGIocean__11143	64.GOMC-BGIocean__11143__4_219	519	yhaV	pre_II_T188834	519	94.412	519	0	64.GOMC-BGIocean__11143__4_218	327	putative HtrA suppressor protein SohA ; prlF, sohA	pre_II_AT188834	327	96.942	327	1.44e-155	d__Bacteria;p__Proteobacteria;c__Alphaproteobacteria;o__Rhodobacterales;f__Rhodobacteraceae;g__Puniceibacterium;s__Puniceibacterium sp001038505
GOMC	II	HipA/HipB	64.GOMC-BGIocean__11167	64.GOMC-BGIocean__11167__2_27	516	hipA	pre_II_T79003	1323	93.372	513	0	64.GOMC-BGIocean__11167__2_26	252	antitoxin HipB ; hipB	pre_II_AT79003	252	92.46	252	5.43e-99	d__Bacteria;p__Proteobacteria;c__Alphaproteobacteria;o__Rhodobacterales;f__Rhodobacteraceae;g__Ascidiaceihabitans;s__
GOMC	II	MazF/MazE-like	64.GOMC-BGIocean__11172	64.GOMC-BGIocean__11172__30_2	327	MazF	pre_II_T224715	327	100	327	3.02e-172	64.GOMC-BGIocean__11172__30_3	219	Protein of unknown function ; _	pre_II_AT224715	219	100	219	2.11e-112	d__Bacteria;p__Proteobacteria;c__Alphaproteobacteria;o__Rhodobacterales;f__Rhodobacteraceae;g__Ascidiaceihabitans;s__Ascidiaceihabitans pseudonitzschiae						MazE-like	PF11455.13	6.2e-35	7	71
GOMC	II	K09803/CopG	64.GOMC-BGIocean__11172	64.GOMC-BGIocean__11172__33_11	264	K09803	pre_II_T76618	264	97.727	264	2.55e-127	64.GOMC-BGIocean__11172__33_10	309	hypothetical protein SAMN05444149_11910 ; _	pre_II_AT141762	216	95.37	216	4.6e-94	d__Bacteria;p__Proteobacteria;c__Alphaproteobacteria;o__Rhodobacterales;f__Rhodobacteraceae;g__Ascidiaceihabitans;s__Ascidiaceihabitans pseudonitzschiae						CopG_antitoxin	PF12441.14	1.8e-09	4	68
GOMC	II	YoeB/YefM	64.GOMC-BGIocean__11172	64.GOMC-BGIocean__11172__33_16	267	yoeB	pre_II_T159973	267	100	267	5.47e-139	64.GOMC-BGIocean__11172__33_15	252	antitoxin YefM ; yefM	pre_II_AT159973	252	100	252	1.12e-130	d__Bacteria;p__Proteobacteria;c__Alphaproteobacteria;o__Rhodobacterales;f__Rhodobacteraceae;g__Ascidiaceihabitans;s__Ascidiaceihabitans pseudonitzschiae
GOMC	II	ParE1_3_4/DinJ	64.GOMC-BGIocean__11172	64.GOMC-BGIocean__11172__28_15	252	parE1_3_4	pre_II_T159974	276	100	252	1.12e-130	64.GOMC-BGIocean__11172__28_16	300	DNA-damage-inducible protein J ; dinJ	pre_II_AT159974	294	100	294	5.96e-154	d__Bacteria;p__Proteobacteria;c__Alphaproteobacteria;o__Rhodobacterales;f__Rhodobacteraceae;g__Ascidiaceihabitans;s__Ascidiaceihabitans pseudonitzschiae
GOMC	II	FitB/Phd	64.GOMC-BGIocean__11172	64.GOMC-BGIocean__11172__8_68	411	fitB	pre_II_T159972	411	100	411	0	64.GOMC-BGIocean__11172__8_67	243	prevent-host-death family protein ; phd	pre_II_AT159972	243	100	243	1.08e-125	d__Bacteria;p__Proteobacteria;c__Alphaproteobacteria;o__Rhodobacterales;f__Rhodobacteraceae;g__Ascidiaceihabitans;s__Ascidiaceihabitans pseudonitzschiae
GOMC	II	Nucleotidyltransferase/AbiEi	64.GOMC-BGIocean__11172	64.GOMC-BGIocean__11172__7_25	891	Predicted nucleotidyltransferase component of viral defense system	pre_II_T159971	891	100	891	0	64.GOMC-BGIocean__11172__7_26	615	Transcriptional regulator, AbiEi antitoxin, Type IV TA system ; _	pre_II_AT159971	615	100	615	0	d__Bacteria;p__Proteobacteria;c__Alphaproteobacteria;o__Rhodobacterales;f__Rhodobacteraceae;g__Ascidiaceihabitans;s__Ascidiaceihabitans pseudonitzschiae
GOMC	II	YhaV/PrlF	64.GOMC-BGIocean__11173	64.GOMC-BGIocean__11173__90_15	414	hypothetical protein SAMN02744035_02628	pre_II_T212757	519	99.099	111	2.15e-50	64.GOMC-BGIocean__11173__90_14	288	hypothetical protein	pre_II_AT220520	327	95.652	69	2e-24	d__Bacteria;p__Proteobacteria;c__Alphaproteobacteria;o__Rhodobacterales;f__Rhodobacteraceae;g__Ascidiaceihabitans;s__Ascidiaceihabitans sp003335545	Toxin_YhaV	PF11663.14	3.8e-11	2	39	PrlF_antitoxin	PF15937.10	8.5e-08	9	24
GOMC	II	HipA/HipB	64.GOMC-BGIocean__11173	64.GOMC-BGIocean__11173__95_116	1302	hipA	pre_II_T220526	1302	100	1302	0	64.GOMC-BGIocean__11173__95_117	339	hypothetical protein A8B74_08610 ; hipB	pre_II_AT220526	339	100	339	6.71e-179	d__Bacteria;p__Proteobacteria;c__Alphaproteobacteria;o__Rhodobacterales;f__Rhodobacteraceae;g__Ascidiaceihabitans;s__Ascidiaceihabitans sp003335545
GOMC	II	FitB/FitA	64.GOMC-BGIocean__11173	64.GOMC-BGIocean__11173__89_23	423	fitB	pre_II_T224714	423	90.071	423	1.89e-155	64.GOMC-BGIocean__11173__89_24	243	MULTISPECIES: plasmid stabilization protein ; fitA	pre_II_AT224714	249	90.833	240	2.46e-87	d__Bacteria;p__Proteobacteria;c__Alphaproteobacteria;o__Rhodobacterales;f__Rhodobacteraceae;g__Ascidiaceihabitans;s__Ascidiaceihabitans sp003335545
GOMC	II	YhaV/PrlF	64.GOMC-BGIocean__11173	64.GOMC-BGIocean__11173__90_18	519	yhaV	pre_II_T188834	519	95.761	519	0	64.GOMC-BGIocean__11173__90_17	327	putative HtrA suppressor protein SohA ; prlF, sohA	pre_II_AT188834	327	97.554	327	6.64e-159	d__Bacteria;p__Proteobacteria;c__Alphaproteobacteria;o__Rhodobacterales;f__Rhodobacteraceae;g__Ascidiaceihabitans;s__Ascidiaceihabitans sp003335545
GOMC	II	VapC/MazE	64.GOMC-BGIocean__11177	64.GOMC-BGIocean__11177__8_77	396	tRNA(fMet)-specific endonuclease VapC	pre_II_T79005	396	100	396	0	64.GOMC-BGIocean__11177__8_78	228	antidote-toxin recognition MazE, bacterial antitoxin ; mazE, chpAI	pre_II_AT79005	228	100	228	2.2e-117	d__Bacteria;p__Proteobacteria;c__Alphaproteobacteria;o__Rhodobacterales;f__Rhodobacteraceae;g__Ascidiaceihabitans;s__Ascidiaceihabitans pseudonitzschiae_A
GOMC	II	ParE1_3_4/DinJ	64.GOMC-BGIocean__11177	64.GOMC-BGIocean__11177__5_182	276	parE1_3_4	pre_II_T79004	276	100	276	5.64e-144	64.GOMC-BGIocean__11177__5_183	294	antitoxin DinJ ; dinJ	pre_II_AT79004	294	100	294	5.96e-154	d__Bacteria;p__Proteobacteria;c__Alphaproteobacteria;o__Rhodobacterales;f__Rhodobacteraceae;g__Ascidiaceihabitans;s__Ascidiaceihabitans pseudonitzschiae_A
GOMC	II	HipA/HipB	64.GOMC-BGIocean__11177	64.GOMC-BGIocean__11177__2_80	1323	hipA	pre_II_T79002	1323	100	1323	0	64.GOMC-BGIocean__11177__2_79	252	antitoxin HipB ; hipB	pre_II_AT79003	252	100	252	1.12e-130	d__Bacteria;p__Proteobacteria;c__Alphaproteobacteria;o__Rhodobacterales;f__Rhodobacteraceae;g__Ascidiaceihabitans;s__Ascidiaceihabitans pseudonitzschiae_A
GOMC	II	HipA/HipB	64.GOMC-BGIocean__11177	64.GOMC-BGIocean__11177__3_152	1323	hipA	pre_II_T79003	1323	100	1323	0	64.GOMC-BGIocean__11177__3_151	252	antitoxin HipB ; hipB	pre_II_AT79003	252	100	252	1.12e-130	d__Bacteria;p__Proteobacteria;c__Alphaproteobacteria;o__Rhodobacterales;f__Rhodobacteraceae;g__Ascidiaceihabitans;s__Ascidiaceihabitans pseudonitzschiae_A
GOMC	II	YhaV/PrlF	64.GOMC-BGIocean__11177	64.GOMC-BGIocean__11177__8_2	519	yhaV	pre_II_T220520	519	96.724	519	0	64.GOMC-BGIocean__11177__8_1	327	putative HtrA suppressor protein SohA ; prlF, sohA	pre_II_AT188834	327	96.636	327	6.69e-154	d__Bacteria;p__Proteobacteria;c__Alphaproteobacteria;o__Rhodobacterales;f__Rhodobacteraceae;g__Ascidiaceihabitans;s__Ascidiaceihabitans pseudonitzschiae_A
GOMC	II	ParE1_3_4/DinJ	64.GOMC-BGIocean__11185	64.GOMC-BGIocean__11185__9_12	276	parE1_3_4	pre_II_T181906	276	88.448	277	1.31e-90	64.GOMC-BGIocean__11185__9_13	300	DNA damage-inducible protein ; dinJ	pre_II_AT181906	300	90.667	300	1.39e-110	d__Bacteria;p__Proteobacteria;c__Alphaproteobacteria;o__Rhodobacterales;f__Rhodobacteraceae;g__Litoreibacter;s__Litoreibacter roseus
GOMC	II	VapC/MazE	64.GOMC-BGIocean__11191	64.GOMC-BGIocean__11191__86_1	222	tRNA(fMet)-specific endonuclease VapC	pre_II_T79005	396	97.297	222	4.68e-104	64.GOMC-BGIocean__11191__86_2	228	antitoxin MazE ; mazE, chpAI	pre_II_AT79005	228	96.93	228	1.04e-105	d__Bacteria;p__Proteobacteria;c__Alphaproteobacteria;o__Rhodobacterales;f__Rhodobacteraceae;g__Roseobacter;s__
GOMC	II	HipA/HipB	64.GOMC-BGIocean__11192	64.GOMC-BGIocean__11192__2_16	1305	toxin HipA	pre_II_T99819	1305	92.043	1307	0	64.GOMC-BGIocean__11192__2_15	252	transcriptional regulator ; hipB	pre_II_AT99819	252	95.635	252	2.47e-112	d__Bacteria;p__Proteobacteria;c__Alphaproteobacteria;o__Rhodobacterales;f__Rhodobacteraceae;g__Roseobacter;s__Roseobacter cerasinus
GOMC	II	VapC/VapB	64.GOMC-BGIocean__11193	64.GOMC-BGIocean__11193__2_30	411	mvpA, vapC	pre_II_T98654	423	100	411	0	64.GOMC-BGIocean__11193__2_31	231	antitoxin VapB ; mvpT, vapB	pre_II_AT98654	231	100	231	4.79e-119	d__Bacteria;p__Proteobacteria;c__Alphaproteobacteria;o__Rhodobacterales;f__Rhodobacteraceae;g__Roseobacter;s__Roseobacter denitrificans
GOMC	II	ParE1_3_4/DinJ	64.GOMC-BGIocean__11197	64.GOMC-BGIocean__11197__10_2	276	parE1_3_4	pre_II_T185775	276	89.855	276	2.79e-97	64.GOMC-BGIocean__11197__10_3	300	type II toxin-antitoxin system RelB/DinJ family antitoxin ; dinJ	pre_II_AT185775	294	84.797	296	6.62e-79	d__Bacteria;p__Proteobacteria;c__Alphaproteobacteria;o__Rhodobacterales;f__Rhodobacteraceae;g__HLUCCA09;s__HLUCCA09 sp003390865
GOMC	II	YhaV/PrlF	64.GOMC-BGIocean__11203	64.GOMC-BGIocean__11203__17_4	519	yhaV	pre_II_T220520	519	95.183	519	0	64.GOMC-BGIocean__11203__17_3	327	putative HtrA suppressor protein SohA ; prlF, sohA	pre_II_AT220520	327	96.942	327	1.44e-155	d__Bacteria;p__Proteobacteria;c__Alphaproteobacteria;o__Rhodobacterales;f__Rhodobacteraceae;g__Pseudaestuariivita;s__Pseudaestuariivita atlantica
GOMC	II	YhaV/PrlF	64.GOMC-BGIocean__11203	64.GOMC-BGIocean__11203__36_4	519	yhaV	pre_II_T220520	519	94.22	519	0	64.GOMC-BGIocean__11203__36_3	327	putative HtrA suppressor protein SohA ; prlF, sohA	pre_II_AT188834	327	96.33	327	3.11e-152	d__Bacteria;p__Proteobacteria;c__Alphaproteobacteria;o__Rhodobacterales;f__Rhodobacteraceae;g__Pseudaestuariivita;s__Pseudaestuariivita atlantica
GOMC	II	HigB-1/HigA-1	64.GOMC-BGIocean__11203	64.GOMC-BGIocean__11203__12_4	282	higB-1	pre_II_T72238	282	93.617	282	2.78e-117	64.GOMC-BGIocean__11203__12_3	291	XRE family transcriptional regulator ; higA-1	pre_II_AT72238	291	90.909	275	1.06e-101	d__Bacteria;p__Proteobacteria;c__Alphaproteobacteria;o__Rhodobacterales;f__Rhodobacteraceae;g__Pseudaestuariivita;s__Pseudaestuariivita atlantica
GOMC	II	FitB/FitA	64.GOMC-BGIocean__11204	64.GOMC-BGIocean__11204__7_34	423	fitB	pre_II_T224714	423	89.125	423	8.87e-149	64.GOMC-BGIocean__11204__7_33	249	bifunctional SbtC-like/phosphopantothenoylcysteine decarboxylase/phosphopantothenate synthase ; fitA	pre_II_AT224714	249	88.382	241	7.13e-78	d__Bacteria;p__Proteobacteria;c__Alphaproteobacteria;o__Rhodobacterales;f__Rhodobacteraceae;g__Marinibacterium;s__Marinibacterium sp003217735
GOMC	II	ParE1_3_4/ParD1_3_4	64.GOMC-BGIocean__11205	64.GOMC-BGIocean__11205__21_2	300	parE1_3_4	pre_II_T182489	300	93	300	2.96e-122	64.GOMC-BGIocean__11205__21_3	249	addiction module antitoxin ; parD1_3_4	pre_II_AT182489	252	99.603	252	5.21e-129	d__Bacteria;p__Proteobacteria;c__Alphaproteobacteria;o__Rhodobacterales;f__Rhodobacteraceae;g__Marinibacterium;s__Marinibacterium profundimaris
GOMC	II	YhaV/PrlF	64.GOMC-BGIocean__11224	64.GOMC-BGIocean__11224__20_20	519	yhaV	pre_II_T188834	519	95.376	519	0	64.GOMC-BGIocean__11224__20_19	327	putative HtrA suppressor protein SohA ; prlF, sohA	pre_II_AT188834	327	96.942	327	1.44e-155	d__Bacteria;p__Proteobacteria;c__Alphaproteobacteria;o__Rhodobacterales;f__Rhodobacteraceae;g__Nioella;s__Nioella nitratireducens
GOMC	II	YhaV/PrlF	64.GOMC-BGIocean__11228	64.GOMC-BGIocean__11228__356_4	519	yhaV	pre_II_T188834	519	94.22	519	0	64.GOMC-BGIocean__11228__356_3	327	putative HtrA suppressor protein SohA ; prlF, sohA	pre_II_AT188834	327	96.33	327	3.11e-152	d__Bacteria;p__Proteobacteria;c__Alphaproteobacteria;o__Rhodobacterales;f__Rhodobacteraceae;g__Marivivens;s__Marivivens sp017643845
GOMC	II	YhaV/PrlF	64.GOMC-BGIocean__11236	64.GOMC-BGIocean__11236__41_10	519	yhaV	pre_II_T188834	519	94.22	519	0	64.GOMC-BGIocean__11236__41_9	327	putative HtrA suppressor protein SohA ; prlF, sohA	pre_II_AT188834	327	96.33	327	3.11e-152	d__Bacteria;p__Proteobacteria;c__Alphaproteobacteria;o__Rhodobacterales;f__Rhodobacteraceae;g__Pseudoruegeria;s__Pseudoruegeria aquimaris
GOMC	II	YoeB/YefM	64.GOMC-BGIocean__11237	64.GOMC-BGIocean__11237__3_2	267	yoeB	pre_II_T159970	267	95.113	266	9.42e-117	64.GOMC-BGIocean__11237__3_1	252	type II toxin-antitoxin system prevent-host-death family antitoxin ; yefM	pre_II_AT141761	252	97.222	252	5.28e-119	d__Bacteria;p__Proteobacteria;c__Alphaproteobacteria;o__Rhodobacterales;f__Rhodobacteraceae;g__S012-89;s__
GOMC	II	ParE1_3_4/ParD1_3_4	64.GOMC-BGIocean__11244	64.GOMC-BGIocean__11244__7_3	375	parE1_3_4	pre_II_T183582	288	96.181	288	1.33e-131	64.GOMC-BGIocean__11244__7_2	267	antitoxin ; parD1_3_4	pre_II_AT183582	249	90.361	249	5.44e-89	d__Bacteria;p__Proteobacteria;c__Alphaproteobacteria;o__Rhodobacterales;f__Rhodobacteraceae;g__Paracoccus;s__Paracoccus marcusii
GOMC	II	ParE1_3_4/ParD1_3_4	64.GOMC-BGIocean__11244	64.GOMC-BGIocean__11244__7_9	375	parE1_3_4	pre_II_T183582	288	96.181	288	1.33e-131	64.GOMC-BGIocean__11244__7_8	252	antitoxin ; parD1_3_4	pre_II_AT183582	249	90.361	249	5.44e-89	d__Bacteria;p__Proteobacteria;c__Alphaproteobacteria;o__Rhodobacterales;f__Rhodobacteraceae;g__Paracoccus;s__Paracoccus marcusii
GOMC	II	K09803/BrnA	64.GOMC-BGIocean__11244	64.GOMC-BGIocean__11244__9_11	249	K09803	pre_II_T116865	249	100	249	5.14e-129	64.GOMC-BGIocean__11244__9_12	291	BrnA antitoxin family protein ; _	pre_II_AT116865	291	100	291	2.74e-152	d__Bacteria;p__Proteobacteria;c__Alphaproteobacteria;o__Rhodobacterales;f__Rhodobacteraceae;g__Paracoccus;s__Paracoccus marcusii
GOMC	II	HY/FitA	64.GOMC-BGIocean__11247	64.GOMC-BGIocean__11247__20_79	435	PIN domain-containing protein	pre_II_T87625	435	97.011	435	0	64.GOMC-BGIocean__11247__20_78	240	Arc family DNA-binding protein ; fitA	pre_II_AT141181	240	93.802	242	5.15e-99	d__Bacteria;p__Proteobacteria;c__Alphaproteobacteria;o__Rhodobacterales;f__Rhodobacteraceae;g__Paracoccus;s__Paracoccus marinus
GOMC	II	HY/MazE	64.GOMC-BGIocean__11249	64.GOMC-BGIocean__11249__22_6	408	Predicted nucleic acid-binding protein, contains PIN domain	pre_II_T90312	408	95.588	408	0	64.GOMC-BGIocean__11249__22_5	231	antitoxin MazE ; mazE, chpAI	pre_II_AT90312	231	94.372	231	2.29e-97	d__Bacteria;p__Proteobacteria;c__Alphaproteobacteria;o__Rhodobacterales;f__Rhodobacteraceae;g__Paracoccus;s__Paracoccus halophilus
GOMC	II	YoeB/YefM	64.GOMC-BGIocean__11249	64.GOMC-BGIocean__11249__28_16	267	yoeB	pre_II_T141761	267	97.004	267	1.2e-125	64.GOMC-BGIocean__11249__28_15	252	type II toxin-antitoxin system prevent-host-death family antitoxin ; yefM	pre_II_AT141761	252	99.603	252	5.21e-129	d__Bacteria;p__Proteobacteria;c__Alphaproteobacteria;o__Rhodobacterales;f__Rhodobacteraceae;g__Paracoccus;s__Paracoccus halophilus
GOMC	II	GNAT/HY	64.GOMC-BGIocean__11249	64.GOMC-BGIocean__11249__71_10	531	Acetyltransferase (GNAT) domain-containing protein	pre_II_T45040	531	94.34	530	0	64.GOMC-BGIocean__11249__71_11	342	Uncharacterized conserved protein, DUF1778 family ; _	pre_II_AT45040	342	96.491	342	1.5e-160	d__Bacteria;p__Proteobacteria;c__Alphaproteobacteria;o__Rhodobacterales;f__Rhodobacteraceae;g__Paracoccus;s__Paracoccus halophilus
GOMC	II	VapC/VapB	64.GOMC-BGIocean__11251	64.GOMC-BGIocean__11251__33_7	429	mvpA, vapC	pre_II_T126949	417	95.923	417	0	64.GOMC-BGIocean__11251__33_8	264	AbrB/MazE/SpoVT family DNA-binding domain-containing protein ; mvpT, vapB	pre_II_AT126949	264	97.348	264	1.19e-125	d__Bacteria;p__Proteobacteria;c__Alphaproteobacteria;o__Rhodobacterales;f__Rhodobacteraceae;g__Paracoccus;s__Paracoccus gahaiensis
GOMC	II	ParE1_3_4/ RelB	64.GOMC-BGIocean__11251	64.GOMC-BGIocean__11251__14_49	294	parE1_3_4	pre_II_T183580	294	89.437	284	2.32e-98	64.GOMC-BGIocean__11251__14_48	285	ribbon-helix-helix protein, CopG family ; relB	pre_II_AT183580	285	90.877	285	1.33e-105	d__Bacteria;p__Proteobacteria;c__Alphaproteobacteria;o__Rhodobacterales;f__Rhodobacteraceae;g__Paracoccus;s__Paracoccus gahaiensis
GOMC	II	K09803/BrnA	64.GOMC-BGIocean__11253	64.GOMC-BGIocean__11253__232_3	249	K09803	pre_II_T116865	249	95.582	249	1.14e-110	64.GOMC-BGIocean__11253__232_4	303	BrnA antitoxin family protein ; _	pre_II_AT116865	291	94.662	281	1.03e-121	d__Bacteria;p__Proteobacteria;c__Alphaproteobacteria;o__Rhodobacterales;f__Rhodobacteraceae;g__Paracoccus;s__Paracoccus sp000787695
GOMC	II	YoeB/YefM	64.GOMC-BGIocean__11254	64.GOMC-BGIocean__11254__31_9	267	yoeB	pre_II_T141761	267	95.131	267	2.62e-117	64.GOMC-BGIocean__11254__31_8	252	type II toxin-antitoxin system prevent-host-death family antitoxin ; yefM	pre_II_AT141761	252	95.238	252	1.15e-110	d__Bacteria;p__Proteobacteria;c__Alphaproteobacteria;o__Rhodobacterales;f__Rhodobacteraceae;g__Paracoccus;s__Paracoccus sp003590715
GOMC	II	BrnT/BrnA	64.GOMC-BGIocean__11256	64.GOMC-BGIocean__11256__62_8	249	hypothetical protein DFP89_1628	pre_II_T185783	249	87.952	249	5.51e-79	64.GOMC-BGIocean__11256__62_9	291	hypothetical protein	pre_II_AT185783	252	81.781	247	3.16e-52	d__Bacteria;p__Proteobacteria;c__Alphaproteobacteria;o__Rhodobacterales;f__Rhodobacteraceae;g__Paracoccus;s__Paracoccus lutimaris	BrnT_toxin	PF04365.19	2.1e-20	6	78	BrnA_antitoxin	PF14384.12	5.7e-31	20	93
GOMC	II	Nucleic acid-binding protein /MazE	64.GOMC-BGIocean__11256	64.GOMC-BGIocean__11256__30_23	408	putative nucleic acid-binding protein	pre_II_T90312	408	96.078	408	0	64.GOMC-BGIocean__11256__30_22	231	antitoxin MazE ; mazE, chpAI	pre_II_AT90312	231	93.074	231	2.31e-92	d__Bacteria;p__Proteobacteria;c__Alphaproteobacteria;o__Rhodobacterales;f__Rhodobacteraceae;g__Paracoccus;s__Paracoccus lutimaris
GOMC	II	VapC/VapB	64.GOMC-BGIocean__11256	64.GOMC-BGIocean__11256__22_11	390	mvpA, vapC	pre_II_T243220	402	95.641	390	7.8e-179	64.GOMC-BGIocean__11256__22_10	264	antitoxin VapB ; mvpT, vapB	pre_II_AT140932	264	94.318	264	2.61e-112	d__Bacteria;p__Proteobacteria;c__Alphaproteobacteria;o__Rhodobacterales;f__Rhodobacteraceae;g__Paracoccus;s__Paracoccus lutimaris
GOMC	II	FitB/Phd	64.GOMC-BGIocean__11256	64.GOMC-BGIocean__11256__30_12	402	fitB	pre_II_T90311	402	94.527	402	3.75e-177	64.GOMC-BGIocean__11256__30_13	258	prevent-host-death family protein ; phd	pre_II_AT90311	258	97.287	258	2.5e-122	d__Bacteria;p__Proteobacteria;c__Alphaproteobacteria;o__Rhodobacterales;f__Rhodobacteraceae;g__Paracoccus;s__Paracoccus lutimaris
GOMC	II	HY/MazE	64.GOMC-BGIocean__11257	64.GOMC-BGIocean__11257__23_56	408	Predicted nucleic acid-binding protein, contains PIN domain	pre_II_T267373	408	100	408	0	64.GOMC-BGIocean__11257__23_57	231	antitoxin MazE ; mazE, chpAI	pre_II_AT267373	231	100	231	4.79e-119	d__Bacteria;p__Proteobacteria;c__Alphaproteobacteria;o__Rhodobacterales;f__Rhodobacteraceae;g__Paracoccus;s__Paracoccus isoporae
GOMC	II	HY/FitA	64.GOMC-BGIocean__11259	64.GOMC-BGIocean__11259__1_2384	413	hypothetical protein SAMN05216517_112241	pre_II_T53829	423	85.432	405	1.94e-115	64.GOMC-BGIocean__6057__37_24	240	hypothetical protein JAB8_28682 ; fitA	pre_II_AT141179	240	99.583	240	2.31e-122	d__Bacteria;p__Proteobacteria;c__Alphaproteobacteria;o__Rhodobacterales;f__Rhodobacteraceae;g__Paracoccus;s__Paracoccus aminovorans_B	PIN	PF01850.29	4.4e-11	4	118
GOMC	II	HY/MazE	64.GOMC-BGIocean__11259	64.GOMC-BGIocean__11259__3_374	396	PIN domain-containing protein	pre_II_T282699	396	93.939	396	1.73e-170	64.GOMC-BGIocean__11259__3_373	228	antitoxin MazE ; mazE, chpAI	pre_II_AT190266	228	91.228	228	4.96e-84	d__Bacteria;p__Proteobacteria;c__Alphaproteobacteria;o__Rhodobacterales;f__Rhodobacteraceae;g__Paracoccus;s__Paracoccus aminovorans_B
GOMC	II	VapC/VapB	64.GOMC-BGIocean__11259	64.GOMC-BGIocean__11259__2_88	330	VapC toxin family PIN domain ribonuclease	pre_II_T74686	372	92.281	285	3.32e-112	64.GOMC-BGIocean__11259__2_87	192	antitoxin VapB ; _	pre_II_AT74686	195	92.821	195	9.06e-76	d__Bacteria;p__Proteobacteria;c__Alphaproteobacteria;o__Rhodobacterales;f__Rhodobacteraceae;g__Paracoccus;s__Paracoccus aminovorans_B
GOMC	II	HY/MazE	64.GOMC-BGIocean__11260	64.GOMC-BGIocean__11260__210_6	396	PIN domain-containing protein	pre_II_T185779	396	100	396	0	64.GOMC-BGIocean__11260__210_7	228	AbrB/MazE/SpoVT family DNA-binding domain-containing protein ; mazE, chpAI	pre_II_AT185779	228	100	228	2.2e-117	d__Bacteria;p__Proteobacteria;c__Alphaproteobacteria;o__Rhodobacterales;f__Rhodobacteraceae;g__Paracoccus;s__Paracoccus aestuarii
GOMC	II	FitB/Phd	64.GOMC-BGIocean__11260	64.GOMC-BGIocean__11260__244_17	414	fitB	pre_II_T185778	414	100	414	0	64.GOMC-BGIocean__11260__244_16	249	type II toxin-antitoxin system Phd/YefM family antitoxin ; phd	pre_II_AT185778	249	100	249	5.14e-129	d__Bacteria;p__Proteobacteria;c__Alphaproteobacteria;o__Rhodobacterales;f__Rhodobacteraceae;g__Paracoccus;s__Paracoccus aestuarii
GOMC	II	HY/MazE	64.GOMC-BGIocean__11263	64.GOMC-BGIocean__11263__75_9	363	Predicted nucleic acid-binding protein, contains PIN domain	pre_II_T185770	399	92.011	363	3.53e-142	64.GOMC-BGIocean__11263__75_10	228	AbrB/MazE/SpoVT family DNA-binding domain-containing protein ; mazE, chpAI	pre_II_AT185770	228	96.93	228	1.04e-105	d__Bacteria;p__Proteobacteria;c__Alphaproteobacteria;o__Rhodobacterales;f__Rhodobacteraceae;g__Paracoccus;s__Paracoccus siganidrum
GOMC	II	HY/MazE	64.GOMC-BGIocean__11264	64.GOMC-BGIocean__11264__4_25	408	PIN domain-containing protein	pre_II_T267373	408	93.627	408	8.24e-174	64.GOMC-BGIocean__11264__4_26	231	AbrB/MazE/SpoVT family DNA-binding domain-containing protein ; mazE, chpAI	pre_II_AT90312	231	93.939	231	1.07e-95	d__Bacteria;p__Proteobacteria;c__Alphaproteobacteria;o__Rhodobacterales;f__Rhodobacteraceae;g__Paracoccus;s__Paracoccus aurantiacus
GOMC	II	DarT/Macro	64.GOMC-BGIocean__11310	64.GOMC-BGIocean__11310__255_3	642	DUF4433 domain-containing protein	pre_II_T172664	642	85.981	642	0	64.GOMC-BGIocean__11310__255_2	1080	hypothetical protein	pre_II_AT75291	1083	82.568	1067	0	d__Bacteria;p__Proteobacteria;c__Alphaproteobacteria;o__Rhodobacterales;f__Rhodobacteraceae;g__Tabrizicola;s__Tabrizicola sp002280405	DarT	PF14487.12	3.7e-60	13	213	Macro	PF01661.27	1.7e-27	18	130
GOMC	II	AbiEii/AbiEi	64.GOMC-BGIocean__11312	64.GOMC-BGIocean__11312__7_2	858	AbiEii	pre_II_T108174	858	90.803	859	0	64.GOMC-BGIocean__11312__7_3	621	transcriptional regulator ; _	pre_II_AT108174	588	92.517	588	0	d__Bacteria;p__Proteobacteria;c__Alphaproteobacteria;o__Rhodobacterales;f__Rhodobacteraceae;g__Tabrizicola;s__Tabrizicola sp005222785						AbiEi_4	PF13338.12	5.6e-13	22	57
GOMC	II	HY/HY	64.GOMC-BGIocean__11315	64.GOMC-BGIocean__11315__22_5	447	PIN domain-containing protein	pre_II_T188833	576	98.658	447	0	64.GOMC-BGIocean__11315__22_6	210	helix-turn-helix domain-containing protein ; _	pre_II_AT212635	465	98.701	462	0	d__Bacteria;p__Proteobacteria;c__Alphaproteobacteria;o__Rhodobacterales;f__Rhodobacteraceae;g__Cognatishimia;s__						HTH_17	PF12728.13	1.7e-16	84	132
GOMC	II	ParE1_3_4/DinJ	64.GOMC-BGIocean__11318	64.GOMC-BGIocean__11318__7_81	276	parE1_3_4	pre_II_T268699	276	99.638	276	2.62e-142	64.GOMC-BGIocean__11318__7_80	300	addiction module antitoxin ; dinJ	pre_II_AT285984	300	99.333	300	6.09e-154	d__Bacteria;p__Proteobacteria;c__Alphaproteobacteria;o__Rhodobacterales;f__Rhodobacteraceae;g__Cognatishimia;s__Cognatishimia maritima
GOMC	II	HipA/HipB	64.GOMC-BGIocean__11321	64.GOMC-BGIocean__11321__23_42	1302	hipA	pre_II_T55537	1302	89.599	1298	0	64.GOMC-BGIocean__11321__23_41	252	HTH-type transcriptional regulator/antitoxin HipB ; hipB	pre_II_AT55537	252	90.873	252	2.55e-92	d__Bacteria;p__Proteobacteria;c__Alphaproteobacteria;o__Rhodobacterales;f__Rhodobacteraceae;g__Planktotalea;s__Planktotalea frisia
GOMC	II	HY/MazE	64.GOMC-BGIocean__11326	64.GOMC-BGIocean__11326__12_108	396	Predicted nucleic acid-binding protein, contains PIN domain	pre_II_T268701	396	100	396	0	64.GOMC-BGIocean__11326__12_109	228	AbrB/MazE/SpoVT family DNA-binding domain-containing protein ; mazE, chpAI	pre_II_AT268701	228	100	228	2.2e-117	d__Bacteria;p__Proteobacteria;c__Alphaproteobacteria;o__Rhodobacterales;f__Rhodobacteraceae;g__Salipiger;s__Salipiger profundus
GOMC	II	VapC/VapB	64.GOMC-BGIocean__11326	64.GOMC-BGIocean__11326__57_17	402	mvpA, vapC	pre_II_T61822	402	100	402	0	64.GOMC-BGIocean__11326__57_16	264	antitoxin VapB ; mvpT, vapB	pre_II_AT61822	264	100	264	2.51e-137	d__Bacteria;p__Proteobacteria;c__Alphaproteobacteria;o__Rhodobacterales;f__Rhodobacteraceae;g__Salipiger;s__Salipiger profundus
GOMC	II	FitB/Phd	64.GOMC-BGIocean__11326	64.GOMC-BGIocean__11326__18_87	408	fitB	pre_II_T61820	408	100	408	0	64.GOMC-BGIocean__11326__18_86	243	prevent-host-death family protein ; phd	pre_II_AT61820	243	100	243	1.08e-125	d__Bacteria;p__Proteobacteria;c__Alphaproteobacteria;o__Rhodobacterales;f__Rhodobacteraceae;g__Salipiger;s__Salipiger profundus
GOMC	II	YhaV/PrlF	64.GOMC-BGIocean__11326	64.GOMC-BGIocean__11326__12_3	519	yhaV	pre_II_T220520	519	94.22	519	0	64.GOMC-BGIocean__11326__12_2	327	putative HtrA suppressor protein SohA ; prlF, sohA	pre_II_AT188834	327	96.33	327	3.11e-152	d__Bacteria;p__Proteobacteria;c__Alphaproteobacteria;o__Rhodobacterales;f__Rhodobacteraceae;g__Salipiger;s__Salipiger profundus
GOMC	II	HY/MazE	64.GOMC-BGIocean__11327	64.GOMC-BGIocean__11327__33_2	396	Predicted nucleic acid-binding protein, contains PIN domain	pre_II_T63066	405	78.734	395	2.59e-64	64.GOMC-BGIocean__11327__33_1	228	antitoxin MazE ; mazE, chpAI	pre_II_AT167177	228	75.862	232	5.4e-24	d__Bacteria;p__Proteobacteria;c__Alphaproteobacteria;o__Rhodobacterales;f__Rhodobacteraceae;g__Salipiger;s__Salipiger thiooxidans
GOMC	II	StbE/HY	64.GOMC-BGIocean__11328	64.GOMC-BGIocean__11328__1_2740	252	StbE	pre_II_T62329	252	100	252	1.12e-130	64.GOMC-BGIocean__11328__1_2739	291	putative transcriptional regulator ; _	pre_II_AT62329	330	100	330	6.56e-174	d__Bacteria;p__Proteobacteria;c__Alphaproteobacteria;o__Rhodobacterales;f__Rhodobacteraceae;g__Salipiger;s__Salipiger abyssi						HTH_3	PF01381.28	1.7e-15	57	108	Phage_T7_Gp5_9	PF25708.1	1e-05	3	27
GOMC	II	Nucleic acid-binding protein /MazE	64.GOMC-BGIocean__11328	64.GOMC-BGIocean__11328__6_100	402	putative nucleic-acid-binding protein, contains PIN domain	pre_II_T62326	402	100	402	0	64.GOMC-BGIocean__11328__6_99	228	AbrB/MazE/SpoVT family DNA-binding domain-containing protein ; mazE, chpAI	pre_II_AT62326	228	100	228	2.2e-117	d__Bacteria;p__Proteobacteria;c__Alphaproteobacteria;o__Rhodobacterales;f__Rhodobacteraceae;g__Salipiger;s__Salipiger abyssi
GOMC	II	FitB/Phd	64.GOMC-BGIocean__11328	64.GOMC-BGIocean__11328__3_143	408	fitB	pre_II_T62327	408	100	408	0	64.GOMC-BGIocean__11328__3_142	243	prevent-host-death family protein ; phd	pre_II_AT62327	243	100	243	1.08e-125	d__Bacteria;p__Proteobacteria;c__Alphaproteobacteria;o__Rhodobacterales;f__Rhodobacteraceae;g__Salipiger;s__Salipiger abyssi
GOMC	II	ParE1_3_4/ParD1_3_4	64.GOMC-BGIocean__11328	64.GOMC-BGIocean__11328__9_7	294	parE1_3_4	pre_II_T62331	294	100	294	5.96e-154	64.GOMC-BGIocean__11328__9_8	252	type II toxin-antitoxin system ParD family antitoxin ; parD1_3_4	pre_II_AT62331	267	100	267	5.47e-139	d__Bacteria;p__Proteobacteria;c__Alphaproteobacteria;o__Rhodobacterales;f__Rhodobacteraceae;g__Salipiger;s__Salipiger abyssi
GOMC	II	HY/MazE	64.GOMC-BGIocean__11330	64.GOMC-BGIocean__11330__2_48	396	hypothetical memebrane protein	pre_II_T63066	405	77.215	395	2.63e-54	64.GOMC-BGIocean__11330__2_49	228	SpoVT/AbrB-like cell growth regulatory protein ; mazE, chpAI	pre_II_AT167177	228	77.155	232	5.36e-29	d__Bacteria;p__Proteobacteria;c__Alphaproteobacteria;o__Rhodobacterales;f__Rhodobacteraceae;g__Salipiger;s__Salipiger bermudensis	PIN	PF01850.27	1.8e-18	5	113
GOMC	II	VapC/MazE	64.GOMC-BGIocean__11331	64.GOMC-BGIocean__11331__3_359	399	VapC toxin family PIN domain ribonuclease	pre_II_T78646	399	100	399	0	64.GOMC-BGIocean__11331__3_358	225	AbrB/MazE/SpoVT family DNA-binding domain-containing protein ; mazE, chpAI	pre_II_AT78646	225	100	225	1.01e-115	d__Bacteria;p__Proteobacteria;c__Alphaproteobacteria;o__Rhodobacterales;f__Rhodobacteraceae;g__Salipiger;s__Salipiger pacificus_A
GOMC	II	DarT/Macro	64.GOMC-BGIocean__11349	64.GOMC-BGIocean__11349__85_2	261	protein of unknown function	pre_II_T220174	642	96.512	258	5.49e-119	64.GOMC-BGIocean__11349__85_3	1080	hypothetical protein	pre_II_AT75291	1083	95.551	1079	0	d__Bacteria;p__Proteobacteria;c__Alphaproteobacteria;o__Rhodobacterales;f__Rhodobacteraceae;g__;s__	DarT	PF14487.12	6e-24	1	84	Macro	PF01661.27	1.4e-28	18	130
GOMC	II	YoeB/YefM	64.GOMC-BGIocean__11359	64.GOMC-BGIocean__11359__148_12	267	yoeB	pre_II_T227986	270	81.41	156	2.98e-27	64.GOMC-BGIocean__11359__148_11	252	prevent-host-death family protein ; yefM	pre_II_AT141761	252	80.233	86	4.77e-10	d__Bacteria;p__Proteobacteria;c__Alphaproteobacteria;o__Rhodobacterales;f__Rhodobacteraceae;g__;s__
GOMC	II	ParE1_3_4/DinJ	64.GOMC-BGIocean__11371	64.GOMC-BGIocean__11371__6_23	276	parE1_3_4	pre_II_T75290	276	100	276	5.64e-144	64.GOMC-BGIocean__11371__6_24	300	addiction module antitoxin ; dinJ	pre_II_AT75290	300	99	300	2.83e-152	d__Bacteria;p__Proteobacteria;c__Alphaproteobacteria;o__Rhodobacterales;f__Rhodobacteraceae;g__Jannaschia;s__Jannaschia helgolandensis
GOMC	II	YhaV/PrlF	64.GOMC-BGIocean__11386	64.GOMC-BGIocean__11386__4_18	519	yhaV	pre_II_T220520	519	93.834	519	0	64.GOMC-BGIocean__11386__4_17	327	putative HtrA suppressor protein SohA ; prlF, sohA	pre_II_AT188834	327	96.024	327	1.45e-150	d__Bacteria;p__Proteobacteria;c__Alphaproteobacteria;o__Rhodobacterales;f__Rhodobacteraceae;g__Monaibacterium;s__Monaibacterium sp011290545
GOMC	II	HY/MazE	64.GOMC-BGIocean__11387	64.GOMC-BGIocean__11387__8_13	396	PIN domain-containing protein	pre_II_T268701	396	98.232	396	0	64.GOMC-BGIocean__11387__8_12	228	AbrB/MazE/SpoVT family DNA-binding domain-containing protein ; mazE, chpAI	pre_II_AT268701	228	96.93	228	1.04e-105	d__Bacteria;p__Proteobacteria;c__Alphaproteobacteria;o__Rhodobacterales;f__Rhodobacteraceae;g__Aquicoccus;s__Aquicoccus porphyridii
GOMC	II	ParE1_3_4/ParD1_3_4	64.GOMC-BGIocean__11387	64.GOMC-BGIocean__11387__11_8	300	parE1_3_4	pre_II_T182489	300	93	300	2.96e-122	64.GOMC-BGIocean__11387__11_7	252	addiction module antitoxin ; parD1_3_4	pre_II_AT182489	252	99.603	252	5.21e-129	d__Bacteria;p__Proteobacteria;c__Alphaproteobacteria;o__Rhodobacterales;f__Rhodobacteraceae;g__Aquicoccus;s__Aquicoccus porphyridii
GOMC	II	YhaV/PrlF	64.GOMC-BGIocean__11387	64.GOMC-BGIocean__11387__3_106	519	yhaV	pre_II_T172663	519	81.876	469	1.16e-108	64.GOMC-BGIocean__11387__3_105	327	type II toxin-antitoxin system PrlF family antitoxin ; prlF, sohA	pre_II_AT172663	327	81.651	327	3.48e-72	d__Bacteria;p__Proteobacteria;c__Alphaproteobacteria;o__Rhodobacterales;f__Rhodobacteraceae;g__Aquicoccus;s__Aquicoccus porphyridii
GOMC	II	YhaV/PrlF	64.GOMC-BGIocean__11387	64.GOMC-BGIocean__11387__6_79	519	yhaV	pre_II_T220520	519	96.339	519	0	64.GOMC-BGIocean__11387__6_78	327	type II toxin-antitoxin system PrlF family antitoxin ; prlF, sohA	pre_II_AT188834	327	97.554	327	6.64e-159	d__Bacteria;p__Proteobacteria;c__Alphaproteobacteria;o__Rhodobacterales;f__Rhodobacteraceae;g__Aquicoccus;s__Aquicoccus porphyridii
GOMC	II	HY/MazE	64.GOMC-BGIocean__11390	64.GOMC-BGIocean__11390__24_40	396	Predicted nucleic acid-binding protein, contains PIN domain	pre_II_T268701	396	100	396	0	64.GOMC-BGIocean__11390__24_39	228	AbrB/MazE/SpoVT family DNA-binding domain-containing protein ; mazE, chpAI	pre_II_AT268701	228	100	228	2.2e-117	d__Bacteria;p__Proteobacteria;c__Alphaproteobacteria;o__Rhodobacterales;f__Rhodobacteraceae;g__Tropicimonas;s__Tropicimonas isoalkanivorans
GOMC	II	ParE1_3_4/ParD1_3_4	64.GOMC-BGIocean__11390	64.GOMC-BGIocean__11390__9_5	300	parE1_3_4	pre_II_T141757	300	89.273	289	6.58e-99	64.GOMC-BGIocean__11390__9_4	252	antitoxin ParD1/3/4 ; parD1_3_4	pre_II_AT141757	252	94	250	1.5e-104	d__Bacteria;p__Proteobacteria;c__Alphaproteobacteria;o__Rhodobacterales;f__Rhodobacteraceae;g__Tropicimonas;s__Tropicimonas isoalkanivorans
GOMC	II	YhaV/PrlF	64.GOMC-BGIocean__11390	64.GOMC-BGIocean__11390__24_13	519	yhaV	pre_II_T220520	519	95.954	519	0	64.GOMC-BGIocean__11390__24_14	327	putative HtrA suppressor protein SohA ; prlF, sohA	pre_II_AT188834	327	96.636	327	6.69e-154	d__Bacteria;p__Proteobacteria;c__Alphaproteobacteria;o__Rhodobacterales;f__Rhodobacteraceae;g__Tropicimonas;s__Tropicimonas isoalkanivorans
GOMC	II	ParE1_3_4/ParD1_3_4	64.GOMC-BGIocean__11392	64.GOMC-BGIocean__11392__4_81	303	parE1_3_4	pre_II_T61823	303	94.059	303	6.38e-129	64.GOMC-BGIocean__11392__4_80	252	type II toxin-antitoxin system ParD family antitoxin ; parD1_3_4	pre_II_AT61823	252	93.651	252	5.39e-104	d__Bacteria;p__Proteobacteria;c__Alphaproteobacteria;o__Rhodobacterales;f__Rhodobacteraceae;g__Tropicimonas;s__Tropicimonas marinistellae
GOMC	II	HipA/HipB	64.GOMC-BGIocean__11400	64.GOMC-BGIocean__11400__15_52	1302	hipA	pre_II_T52860	1302	94.24	1302	0	64.GOMC-BGIocean__11400__15_53	252	Antitoxin HipB ; hipB	pre_II_AT212752	252	95.635	252	2.47e-112	d__Bacteria;p__Proteobacteria;c__Alphaproteobacteria;o__Rhodobacterales;f__Rhodobacteraceae;g__Ruegeria_E;s__Ruegeria_E mediterranea
GOMC	II	K09803/CopG	64.GOMC-BGIocean__1141	64.GOMC-BGIocean__1141__13_24	273	K09803	pre_II_T118086	273	93.407	273	2.7e-112	64.GOMC-BGIocean__1141__13_25	246	CopG family transcriptional regulator ; _	pre_II_AT118086	252	89.683	252	2.67e-87	d__Bacteria;p__Campylobacterota;c__Campylobacteria;o__Campylobacterales;f__Sulfurimonadaceae;g__Sulfurimonas;s__
GOMC	II	N-acetyltransferase/DUF1778	64.GOMC-BGIocean__11411	64.GOMC-BGIocean__11411__268_5	516	N-acetyltransferase	pre_II_T111113	516	86.694	496	6.46e-156	64.GOMC-BGIocean__11411__268_4	291	DUF1778 domain-containing protein ; _	pre_II_AT111113	294	85.714	259	8.63e-73	d__Bacteria;p__Proteobacteria;c__Alphaproteobacteria;o__Rhodobacterales;f__Rhodobacteraceae;g__Profundibacter;s__
GOMC	II	N-acetyltransferase/DUF1778	64.GOMC-BGIocean__11415	64.GOMC-BGIocean__11415__1_2439	516	N-acetyltransferase	pre_II_T111113	516	100	516	0	64.GOMC-BGIocean__11415__1_2438	288	DUF1778 domain-containing protein ; _	pre_II_AT111113	294	100	294	5.96e-154	d__Bacteria;p__Proteobacteria;c__Alphaproteobacteria;o__Rhodobacterales;f__Rhodobacteraceae;g__Profundibacter;s__Profundibacter amoris
GOMC	II	YhaV/PrlF	64.GOMC-BGIocean__11417	64.GOMC-BGIocean__11417__2_54	519	yhaV	pre_II_T220520	519	95.761	519	0	64.GOMC-BGIocean__11417__2_53	327	type II toxin-antitoxin system PrlF family antitoxin ; prlF, sohA	pre_II_AT188834	327	96.636	327	6.69e-154	d__Bacteria;p__Proteobacteria;c__Alphaproteobacteria;o__Rhodobacterales;f__Rhodobacteraceae;g__SW4;s__SW4 sp002732825
GOMC	II	K09803/HY	64.GOMC-BGIocean__11417	64.GOMC-BGIocean__11417__2_23	249	K09803	pre_II_T136041	249	100	249	5.14e-129	64.GOMC-BGIocean__11417__2_22	309	Uncharacterized conserved protein, DUF4415 family ; _	pre_II_AT136041	252	100	252	1.4e-130	d__Bacteria;p__Proteobacteria;c__Alphaproteobacteria;o__Rhodobacterales;f__Rhodobacteraceae;g__SW4;s__SW4 sp002732825
GOMC	II	ParE1_3_4/ParD1_3_4	64.GOMC-BGIocean__11423	64.GOMC-BGIocean__11423__5_82	300	parE1_3_4	pre_II_T182489	300	89.667	300	1.4e-105	64.GOMC-BGIocean__11423__5_81	252	antitoxin ParD1/3/4 ; parD1_3_4	pre_II_AT68668	252	95.2	250	1.49e-109	d__Bacteria;p__Proteobacteria;c__Alphaproteobacteria;o__Rhodobacterales;f__Rhodobacteraceae;g__Pseudooceanicola;s__Pseudooceanicola nitratireducens
GOMC	II	HY/MazE	64.GOMC-BGIocean__11426	64.GOMC-BGIocean__11426__19_47	396	Predicted nucleic acid-binding protein, contains PIN domain	pre_II_T268701	396	100	396	0	64.GOMC-BGIocean__11426__19_46	228	AbrB/MazE/SpoVT family DNA-binding domain-containing protein ; mazE, chpAI	pre_II_AT268701	228	100	228	2.2e-117	d__Bacteria;p__Proteobacteria;c__Alphaproteobacteria;o__Rhodobacterales;f__Rhodobacteraceae;g__Pseudooceanicola;s__Pseudooceanicola nanhaiensis
GOMC	II	YhaV/PrlF	64.GOMC-BGIocean__11426	64.GOMC-BGIocean__11426__19_21	519	yhaV	pre_II_T220520	519	94.22	519	0	64.GOMC-BGIocean__11426__19_22	327	putative HtrA suppressor protein SohA ; prlF, sohA	pre_II_AT188834	327	96.33	327	3.11e-152	d__Bacteria;p__Proteobacteria;c__Alphaproteobacteria;o__Rhodobacterales;f__Rhodobacteraceae;g__Pseudooceanicola;s__Pseudooceanicola nanhaiensis
GOMC	II	YhaV/PrlF	64.GOMC-BGIocean__11427	64.GOMC-BGIocean__11427__12_19	519	yhaV	pre_II_T220520	519	94.412	519	0	64.GOMC-BGIocean__11427__12_18	327	antitoxin PrlF ; prlF, sohA	pre_II_AT188834	327	96.942	327	1.44e-155	d__Bacteria;p__Proteobacteria;c__Alphaproteobacteria;o__Rhodobacterales;f__Rhodobacteraceae;g__Pseudooceanicola;s__Pseudooceanicola antarcticus
GOMC	II	HigB-1/HigA-1	64.GOMC-BGIocean__11428	64.GOMC-BGIocean__11428__46_8	282	higB-1	pre_II_T145800	282	92.908	282	6.02e-114	64.GOMC-BGIocean__11428__46_7	288	HigA family addiction module antidote protein ; higA-1	pre_II_AT170374	288	90.278	288	6.25e-104	d__Bacteria;p__Proteobacteria;c__Alphaproteobacteria;o__Rhodobacterales;f__Rhodobacteraceae;g__Pseudooceanicola;s__Pseudooceanicola atlanticus
GOMC	II	ParE1_3_4/ParD1_3_4	64.GOMC-BGIocean__11428	64.GOMC-BGIocean__11428__9_3	300	parE1_3_4	pre_II_T68668	300	87.241	290	5.16e-90	64.GOMC-BGIocean__11428__9_2	252	MULTISPECIES: type II toxin-antitoxin system ParD family antitoxin ; parD1_3_4	pre_II_AT141757	252	90.4	250	1.53e-89	d__Bacteria;p__Proteobacteria;c__Alphaproteobacteria;o__Rhodobacterales;f__Rhodobacteraceae;g__Pseudooceanicola;s__Pseudooceanicola atlanticus
GOMC	II	YhaV/PrlF	64.GOMC-BGIocean__11428	64.GOMC-BGIocean__11428__10_23	519	yhaV	pre_II_T220520	519	94.22	519	0	64.GOMC-BGIocean__11428__10_24	327	putative HtrA suppressor protein SohA ; prlF, sohA	pre_II_AT188834	327	96.33	327	3.11e-152	d__Bacteria;p__Proteobacteria;c__Alphaproteobacteria;o__Rhodobacterales;f__Rhodobacteraceae;g__Pseudooceanicola;s__Pseudooceanicola atlanticus
GOMC	II	FitB/Phd	64.GOMC-BGIocean__11430	64.GOMC-BGIocean__11430__19_114	411	fitB	pre_II_T63062	402	79.798	396	7.4e-75	64.GOMC-BGIocean__11430__19_113	246	type II toxin-antitoxin system prevent-host-death family antitoxin ; phd	pre_II_AT74558	258	82.383	193	4.45e-40	d__Bacteria;p__Proteobacteria;c__Alphaproteobacteria;o__Rhodobacterales;f__Rhodobacteraceae;g__Pseudooceanicola;s__Pseudooceanicola pacificus
GOMC	II	YhaV/PrlF	64.GOMC-BGIocean__11433	64.GOMC-BGIocean__11433__17_19	519	yhaV	pre_II_T188834	519	95.568	519	0	64.GOMC-BGIocean__11433__17_20	327	putative HtrA suppressor protein SohA ; prlF, sohA	pre_II_AT188834	327	96.942	327	1.44e-155	d__Bacteria;p__Proteobacteria;c__Alphaproteobacteria;o__Rhodobacterales;f__Rhodobacteraceae;g__Pseudooceanicola;s__Pseudooceanicola sp002210105
GOMC	II	HigB-1/HigA-1	64.GOMC-BGIocean__11434	64.GOMC-BGIocean__11434__15_4	282	higB-1	pre_II_T170374	282	100	282	2.67e-147	64.GOMC-BGIocean__11434__15_5	288	putative HTH-type transcriptional regulator YbaQ ; higA-1	pre_II_AT170374	288	100	288	1.26e-150	d__Bacteria;p__Proteobacteria;c__Alphaproteobacteria;o__Rhodobacterales;f__Rhodobacteraceae;g__Pseudooceanicola;s__Pseudooceanicola algae
GOMC	II	CcdB/CcdA	64.GOMC-BGIocean__11444	64.GOMC-BGIocean__11444__4_6	300	ccdB	pre_II_T52856	300	96.98	298	3.72e-141	64.GOMC-BGIocean__11444__4_7	237	Post-segregation antitoxin (ccd killing mechanism protein) encoded by the F plasmid ; ccdA	pre_II_AT110853	237	93.249	237	1.1e-95	d__Bacteria;p__Proteobacteria;c__Alphaproteobacteria;o__Rhodobacterales;f__Rhodobacteraceae;g__Phaeobacter;s__Phaeobacter gallaeciensis
GOMC	II	YhaV/PrlF	64.GOMC-BGIocean__11444	64.GOMC-BGIocean__11444__3_14	519	yhaV	pre_II_T220520	519	94.027	519	0	64.GOMC-BGIocean__11444__3_13	327	putative HtrA suppressor protein SohA ; prlF, sohA	pre_II_AT188834	327	96.33	327	3.11e-152	d__Bacteria;p__Proteobacteria;c__Alphaproteobacteria;o__Rhodobacterales;f__Rhodobacteraceae;g__Phaeobacter;s__Phaeobacter gallaeciensis
GOMC	II	ParE1_3_4/ParD1_3_4	64.GOMC-BGIocean__11453	64.GOMC-BGIocean__11453__8_2	300	parE1_3_4	pre_II_T68668	300	92.333	300	6.4e-119	64.GOMC-BGIocean__11453__8_3	297	addiction module antitoxin ; parD1_3_4	pre_II_AT68668	252	95.238	252	1.15e-110	d__Bacteria;p__Proteobacteria;c__Alphaproteobacteria;o__Rhodobacterales;f__Rhodobacteraceae;g__Pseudophaeobacter_A;s__Pseudophaeobacter_A sp014884385
GOMC	II	ParE1_3_4/ParD1_3_4	64.GOMC-BGIocean__11453	64.GOMC-BGIocean__11453__102_6	300	parE1_3_4	pre_II_T182489	300	90	300	3.02e-107	64.GOMC-BGIocean__11453__102_5	252	antitoxin ParD1/3/4 ; parD1_3_4	pre_II_AT68668	252	95.2	250	1.49e-109	d__Bacteria;p__Proteobacteria;c__Alphaproteobacteria;o__Rhodobacterales;f__Rhodobacteraceae;g__Pseudophaeobacter_A;s__Pseudophaeobacter_A sp014884385
GOMC	II	HipA/HipB	64.GOMC-BGIocean__11453	64.GOMC-BGIocean__11453__112_45	1302	type II toxin-antitoxin system HipA family toxin	pre_II_T212752	1302	89.437	1297	0	64.GOMC-BGIocean__11453__112_46	252	helix-turn-helix transcriptional regulator ; hipB	pre_II_AT52860	252	94.444	252	2.49e-107	d__Bacteria;p__Proteobacteria;c__Alphaproteobacteria;o__Rhodobacterales;f__Rhodobacteraceae;g__Pseudophaeobacter_A;s__Pseudophaeobacter_A sp014884385
GOMC	II	K09803/CopG	64.GOMC-BGIocean__1146	64.GOMC-BGIocean__1146__88_28	264	K09803	pre_II_T218871	261	83.396	265	1.01e-61	64.GOMC-BGIocean__1146__88_29	261	CopG family transcriptional regulator ; _	pre_II_AT218871	246	89.024	246	2.51e-82	d__Bacteria;p__Campylobacterota;c__Campylobacteria;o__Campylobacterales;f__Sulfurimonadaceae;g__Sulfurimonas;s__
GOMC	II	ParE1_3_4/ParD1_3_4	64.GOMC-BGIocean__11462	64.GOMC-BGIocean__11462__4_44	300	parE1_3_4	pre_II_T141757	300	93.403	288	6.4e-119	64.GOMC-BGIocean__11462__4_45	252	antitoxin ParD1/3/4 ; parD1_3_4	pre_II_AT68668	252	94.8	250	6.93e-108	d__Bacteria;p__Proteobacteria;c__Alphaproteobacteria;o__Rhodobacterales;f__Rhodobacteraceae;g__Pseudophaeobacter;s__Pseudophaeobacter arcticus
GOMC	II	YhaV/PrlF	64.GOMC-BGIocean__11462	64.GOMC-BGIocean__11462__3_183	519	yhaV	pre_II_T220520	519	95.954	519	0	64.GOMC-BGIocean__11462__3_184	327	putative HtrA suppressor protein SohA ; prlF, sohA	pre_II_AT188834	327	97.554	327	6.64e-159	d__Bacteria;p__Proteobacteria;c__Alphaproteobacteria;o__Rhodobacterales;f__Rhodobacteraceae;g__Pseudophaeobacter;s__Pseudophaeobacter arcticus
GOMC	II	ParE/StbD	64.GOMC-BGIocean__11463	64.GOMC-BGIocean__11463__1_1923	294	Plasmid stabilization system	pre_II_T97634	282	100	28	4.4e-06	64.GOMC-BGIocean__11463__1_1924	210	prevent-host-death family protein ; stbD	pre_II_AT170759	252	100	30	2.79e-07	d__Bacteria;p__Proteobacteria;c__Alphaproteobacteria;o__Rhodobacterales;f__Rhodobacteraceae;g__Pseudophaeobacter;s__Pseudophaeobacter sp000152965	ParE_toxin	PF05016.21	1.7e-16	6	83
GOMC	II	YhaV/PrlF	64.GOMC-BGIocean__11463	64.GOMC-BGIocean__11463__2_19	519	yhaV	pre_II_T220520	519	95.954	519	0	64.GOMC-BGIocean__11463__2_20	327	putative HtrA suppressor protein SohA ; prlF, sohA	pre_II_AT188834	327	97.554	327	6.64e-159	d__Bacteria;p__Proteobacteria;c__Alphaproteobacteria;o__Rhodobacterales;f__Rhodobacteraceae;g__Pseudophaeobacter;s__Pseudophaeobacter sp000152965
GOMC	II	YhaV/PrlF	64.GOMC-BGIocean__11465	64.GOMC-BGIocean__11465__2_2	519	yhaV	pre_II_T220520	519	95.376	519	0	64.GOMC-BGIocean__11465__2_3	327	putative HtrA suppressor protein SohA ; prlF, sohA	pre_II_AT188834	327	96.942	327	1.44e-155	d__Bacteria;p__Proteobacteria;c__Alphaproteobacteria;o__Rhodobacterales;f__Rhodobacteraceae;g__Rhodobacter_B;s__
GOMC	II	HY/MazE	64.GOMC-BGIocean__11474	64.GOMC-BGIocean__11474__447_5	366	Predicted nucleic acid-binding protein, contains PIN domain	pre_II_T245551	396	91.257	366	1.66e-140	64.GOMC-BGIocean__11474__447_6	228	MazF family transcriptional regulator ; mazE, chpAI	pre_II_AT279295	228	95.614	228	1.04e-100	d__Bacteria;p__Proteobacteria;c__Alphaproteobacteria;o__Rhodobacterales;f__Rhodobacteraceae;g__Rhodobacter_B;s__
GOMC	II	YhaV/PrlF	64.GOMC-BGIocean__11479	64.GOMC-BGIocean__11479__3_258	504	yhaV	pre_II_T188834	519	96.429	504	0	64.GOMC-BGIocean__11479__3_257	327	antitoxin PrlF ; prlF, sohA	pre_II_AT72453	327	96	325	1.87e-149	d__Bacteria;p__Proteobacteria;c__Alphaproteobacteria;o__Rhodobacterales;f__Rhodobacteraceae;g__Sagittula;s__Sagittula sp002814095
GOMC	II	ParE1_3_4/DinJ	64.GOMC-BGIocean__11479	64.GOMC-BGIocean__11479__4_84	276	parE1_3_4	pre_II_T141751	276	99.275	276	1.22e-140	64.GOMC-BGIocean__11479__4_83	300	type II toxin-antitoxin system antitoxin, RelB/DinJ family ; dinJ	pre_II_AT141751	300	99.333	300	6.09e-154	d__Bacteria;p__Proteobacteria;c__Alphaproteobacteria;o__Rhodobacterales;f__Rhodobacteraceae;g__Sagittula;s__Sagittula sp002814095
GOMC	II	HY/MazE	64.GOMC-BGIocean__11480	64.GOMC-BGIocean__11480__14_30	396	PIN domain-containing protein	pre_II_T167177	396	86.869	396	8.57e-124	64.GOMC-BGIocean__11480__14_29	228	AbrB/MazE/SpoVT family DNA-binding domain-containing protein ; mazE, chpAI	pre_II_AT140928	228	90.351	228	1.07e-80	d__Bacteria;p__Proteobacteria;c__Alphaproteobacteria;o__Rhodobacterales;f__Rhodobacteraceae;g__Gemmobacter;s__Gemmobacter lutimaris
GOMC	II	YafQ/DinJ	64.GOMC-BGIocean__11482	64.GOMC-BGIocean__11482__584_1	282	yafQ	pre_II_T183137	282	99.291	282	5.77e-144	64.GOMC-BGIocean__11482__584_2	267	putative DNA-damage-inducible protein ; dinJ	pre_II_AT183137	264	99.621	264	1.17e-135	d__Bacteria;p__Proteobacteria;c__Alphaproteobacteria;o__Rhodobacterales;f__Rhodobacteraceae;g__Gemmobacter;s__Gemmobacter aquaticus
GOMC	II	YhaV/PrlF	64.GOMC-BGIocean__11484	64.GOMC-BGIocean__11484__38_21	519	yhaV	pre_II_T220520	519	94.747	514	0	64.GOMC-BGIocean__11484__38_22	327	Antitoxin PrlF ; prlF, sohA	pre_II_AT188834	327	96.33	327	3.11e-152	d__Bacteria;p__Proteobacteria;c__Alphaproteobacteria;o__Rhodobacterales;f__Rhodobacteraceae;g__Thalassorhabdomicrobium;s__Thalassorhabdomicrobium marinisediminis
GOMC	II	ParE1_3_4/DinJ	64.GOMC-BGIocean__11484	64.GOMC-BGIocean__11484__38_2	276	parE1_3_4	pre_II_T268699	276	100	276	5.64e-144	64.GOMC-BGIocean__11484__38_3	300	type II toxin-antitoxin system antitoxin, RelB/DinJ family ; dinJ	pre_II_AT285984	300	99.667	300	1.31e-155	d__Bacteria;p__Proteobacteria;c__Alphaproteobacteria;o__Rhodobacterales;f__Rhodobacteraceae;g__Thalassorhabdomicrobium;s__Thalassorhabdomicrobium marinisediminis
GOMC	II	Nucleic acid-binding protein /MazE	64.GOMC-BGIocean__11496	64.GOMC-BGIocean__11496__21_11	396	putative nucleic acid-binding protein	pre_II_T212636	396	97.475	396	0	64.GOMC-BGIocean__11496__21_10	228	antitoxin MazE ; mazE, chpAI	pre_II_AT212636	228	98.246	228	1.03e-110	d__Bacteria;p__Proteobacteria;c__Alphaproteobacteria;o__Rhodobacterales;f__Rhodobacteraceae;g__Roseovarius;s__
GOMC	II	ParE1_3_4/ParD1_3_4	64.GOMC-BGIocean__11505	64.GOMC-BGIocean__11505__17_5	303	parE1_3_4	pre_II_T61823	303	93.069	303	6.42e-124	64.GOMC-BGIocean__11505__17_4	243	addiction module antitoxin ; parD1_3_4	pre_II_AT61823	252	96.032	252	5.32e-114	d__Bacteria;p__Proteobacteria;c__Alphaproteobacteria;o__Rhodobacterales;f__Rhodobacteraceae;g__Roseovarius;s__
GOMC	II	ParE1_3_4/ParD1_3_4	64.GOMC-BGIocean__11505	64.GOMC-BGIocean__11505__115_7	300	parE1_3_4	pre_II_T109499	300	82.06	301	1.15e-66	64.GOMC-BGIocean__11505__115_6	252	antitoxin ParD1/3/4 ; parD1_3_4	pre_II_AT109499	243	88.696	230	5.21e-75	d__Bacteria;p__Proteobacteria;c__Alphaproteobacteria;o__Rhodobacterales;f__Rhodobacteraceae;g__Roseovarius;s__
GOMC	II	ParE1_3_4/ParD1_3_4	64.GOMC-BGIocean__11505	64.GOMC-BGIocean__11505__134_2	300	parE1_3_4	pre_II_T182489	300	90.333	300	6.49e-109	64.GOMC-BGIocean__11505__134_3	258	antitoxin ParD1/3/4 ; parD1_3_4	pre_II_AT68668	252	95.2	250	1.49e-109	d__Bacteria;p__Proteobacteria;c__Alphaproteobacteria;o__Rhodobacterales;f__Rhodobacteraceae;g__Roseovarius;s__
GOMC	II	ParE1_3_4/ParD1_3_4	64.GOMC-BGIocean__11507	64.GOMC-BGIocean__11507__154_2	309	parE1_3_4	pre_II_T273131	309	96.44	309	6.38e-144	64.GOMC-BGIocean__11507__154_3	243	antitoxin ParD1/3/4 ; parD1_3_4	pre_II_AT273131	258	96.512	258	5.42e-119	d__Bacteria;p__Proteobacteria;c__Alphaproteobacteria;o__Rhodobacterales;f__Rhodobacteraceae;g__Roseovarius;s__
GOMC	II	HipA/HipB	64.GOMC-BGIocean__11507	64.GOMC-BGIocean__11507__456_6	1302	hipA	pre_II_T220526	1302	96.774	1302	0	64.GOMC-BGIocean__11507__456_5	339	helix-turn-helix protein ; hipB	pre_II_AT141769	339	97.05	339	3.19e-162	d__Bacteria;p__Proteobacteria;c__Alphaproteobacteria;o__Rhodobacterales;f__Rhodobacteraceae;g__Roseovarius;s__
GOMC	II	ParE1_3_4/PaaA2	64.GOMC-BGIocean__11515	64.GOMC-BGIocean__11515__518_2	276	ParE1_3_4	pre_II_T141751	276	100	276	5.64e-144	64.GOMC-BGIocean__11515__518_3	282	addiction module antitoxin ; _	pre_II_AT141751	300	100	270	1.19e-140	d__Bacteria;p__Proteobacteria;c__Alphaproteobacteria;o__Rhodobacterales;f__Rhodobacteraceae;g__Roseovarius;s__						PaaA2	PF21217.3	3.8e-16	47	74	RelB	PF04221.18	1.4e-15	1	44
GOMC	II	ParE1_3_4/ParD1_3_4	64.GOMC-BGIocean__11515	64.GOMC-BGIocean__11515__127_3	300	parE1_3_4	pre_II_T109499	300	84.818	303	1.46e-80	64.GOMC-BGIocean__11515__127_4	246	antitoxin ParD1/3/4 ; parD1_3_4	pre_II_AT109499	243	90.574	244	2.46e-87	d__Bacteria;p__Proteobacteria;c__Alphaproteobacteria;o__Rhodobacterales;f__Rhodobacteraceae;g__Roseovarius;s__
GOMC	II	HY/MazE	64.GOMC-BGIocean__11518	64.GOMC-BGIocean__11518__9_61	396	PIN domain-containing protein	pre_II_T268701	396	98.99	396	0	64.GOMC-BGIocean__11518__9_60	228	AbrB/MazE/SpoVT family DNA-binding domain-containing protein ; mazE, chpAI	pre_II_AT268701	228	98.246	228	1.03e-110	d__Bacteria;p__Proteobacteria;c__Alphaproteobacteria;o__Rhodobacterales;f__Rhodobacteraceae;g__Roseovarius;s__Roseovarius dicentrarchi
GOMC	II	YhaV/PrlF	64.GOMC-BGIocean__11518	64.GOMC-BGIocean__11518__9_32	519	yhaV	pre_II_T220520	519	97.11	519	0	64.GOMC-BGIocean__11518__9_33	327	type II toxin-antitoxin system PrlF family antitoxin ; prlF, sohA	pre_II_AT188834	327	96.942	327	1.44e-155	d__Bacteria;p__Proteobacteria;c__Alphaproteobacteria;o__Rhodobacterales;f__Rhodobacteraceae;g__Roseovarius;s__Roseovarius dicentrarchi
GOMC	II	AbiEii/AbiEi	64.GOMC-BGIocean__11519	64.GOMC-BGIocean__11519__50_6	873	AbiEii	pre_II_T159971	891	83.812	766	0	64.GOMC-BGIocean__11519__50_5	615	transcriptional regulator ; _	pre_II_AT159971	615	88.543	611	0	d__Bacteria;p__Proteobacteria;c__Alphaproteobacteria;o__Rhodobacterales;f__Rhodobacteraceae;g__Roseovarius;s__Roseovarius sp003260265						AbiEi_4	PF13338.12	3.2e-15	16	56
GOMC	II	HY/MazE	64.GOMC-BGIocean__11519	64.GOMC-BGIocean__11519__84_55	396	PIN domain-containing protein	pre_II_T212636	396	97.475	396	0	64.GOMC-BGIocean__11519__84_54	228	antidote-toxin recognition MazE, bacterial antitoxin ; mazE, chpAI	pre_II_AT79005	228	97.368	228	2.23e-107	d__Bacteria;p__Proteobacteria;c__Alphaproteobacteria;o__Rhodobacterales;f__Rhodobacteraceae;g__Roseovarius;s__Roseovarius sp003260265
GOMC	II	YhaV/PrlF	64.GOMC-BGIocean__11519	64.GOMC-BGIocean__11519__84_38	519	yhaV	pre_II_T212757	519	95.367	518	0	64.GOMC-BGIocean__11519__84_39	327	type II toxin-antitoxin system PrlF family antitoxin ; prlF, sohA	pre_II_AT188834	327	96.33	327	3.11e-152	d__Bacteria;p__Proteobacteria;c__Alphaproteobacteria;o__Rhodobacterales;f__Rhodobacteraceae;g__Roseovarius;s__Roseovarius sp003260265
GOMC	II	Nucleic acid-binding protein /MazE	64.GOMC-BGIocean__11520	64.GOMC-BGIocean__11520__4_143	396	putative nucleic acid-binding protein	pre_II_T268701	396	99.242	396	0	64.GOMC-BGIocean__11520__4_144	228	AbrB/MazE/SpoVT family DNA-binding domain-containing protein ; mazE, chpAI	pre_II_AT268701	228	99.561	228	1.02e-115	d__Bacteria;p__Proteobacteria;c__Alphaproteobacteria;o__Rhodobacterales;f__Rhodobacteraceae;g__Roseovarius;s__Roseovarius indicus
GOMC	II	ParE1_3_4/ParD1_3_4	64.GOMC-BGIocean__11520	64.GOMC-BGIocean__11520__1_3059	300	parE1_3_4	pre_II_T109499	300	100	300	2.81e-157	64.GOMC-BGIocean__11520__1_3060	252	antitoxin ParD1/3/4 ; parD1_3_4	pre_II_AT109499	243	100	243	1.08e-125	d__Bacteria;p__Proteobacteria;c__Alphaproteobacteria;o__Rhodobacterales;f__Rhodobacteraceae;g__Roseovarius;s__Roseovarius indicus
GOMC	II	ParE1_3_4/DinJ	64.GOMC-BGIocean__11520	64.GOMC-BGIocean__11520__1_309	276	parE1_3_4	pre_II_T109498	276	100	276	5.64e-144	64.GOMC-BGIocean__11520__1_310	300	DNA-damage-inducible protein J ; dinJ	pre_II_AT109498	294	100	294	5.96e-154	d__Bacteria;p__Proteobacteria;c__Alphaproteobacteria;o__Rhodobacterales;f__Rhodobacteraceae;g__Roseovarius;s__Roseovarius indicus
GOMC	II	YhaV/PrlF	64.GOMC-BGIocean__11520	64.GOMC-BGIocean__11520__4_30	519	yhaV	pre_II_T188834	519	95.376	519	0	64.GOMC-BGIocean__11520__4_29	327	putative HtrA suppressor protein SohA ; prlF, sohA	pre_II_AT188834	327	96.942	327	1.44e-155	d__Bacteria;p__Proteobacteria;c__Alphaproteobacteria;o__Rhodobacterales;f__Rhodobacteraceae;g__Roseovarius;s__Roseovarius indicus
GOMC	II	YhaV/PrlF	64.GOMC-BGIocean__11521	64.GOMC-BGIocean__11521__1_89	519	yhaV	pre_II_T220520	519	94.004	517	0	64.GOMC-BGIocean__11521__1_88	327	htrA suppressor protein sohA, putative ; prlF, sohA	pre_II_AT188834	327	95.719	327	6.73e-149	d__Bacteria;p__Proteobacteria;c__Alphaproteobacteria;o__Rhodobacterales;f__Rhodobacteraceae;g__Roseovarius;s__Roseovarius nubinhibens
GOMC	II	ParE1_3_4/ParD1_3_4	64.GOMC-BGIocean__11524	64.GOMC-BGIocean__11524__3_22	324	parE1_3_4	pre_II_T259655	324	100	324	1.39e-170	64.GOMC-BGIocean__11524__3_23	252	addiction module antitoxin ; parD1_3_4	pre_II_AT150317	246	100	246	2.36e-127	d__Bacteria;p__Proteobacteria;c__Alphaproteobacteria;o__Rhodobacterales;f__Rhodobacteraceae;g__Roseovarius;s__Roseovarius aestuariivivens_A
GOMC	II	YhaV/PrlF	64.GOMC-BGIocean__11524	64.GOMC-BGIocean__11524__3_42	519	yhaV	pre_II_T220520	519	95.954	519	0	64.GOMC-BGIocean__11524__3_41	327	putative HtrA suppressor protein SohA ; prlF, sohA	pre_II_AT220520	327	95.719	327	6.73e-149	d__Bacteria;p__Proteobacteria;c__Alphaproteobacteria;o__Rhodobacterales;f__Rhodobacteraceae;g__Roseovarius;s__Roseovarius aestuariivivens_A
GOMC	II	HY/MazE	64.GOMC-BGIocean__11526	64.GOMC-BGIocean__11526__23_66	396	Predicted nucleic acid-binding protein, contains PIN domain	pre_II_T245551	396	94.697	396	1.72e-175	64.GOMC-BGIocean__11526__23_65	228	antitoxin MazE ; mazE, chpAI	pre_II_AT72452	228	95.614	228	1.04e-100	d__Bacteria;p__Proteobacteria;c__Alphaproteobacteria;o__Rhodobacterales;f__Rhodobacteraceae;g__Roseovarius;s__Roseovarius azorensis
GOMC	II	FitB/Phd	64.GOMC-BGIocean__11526	64.GOMC-BGIocean__11526__23_69	402	fitB	pre_II_T199432	402	96.02	402	0	64.GOMC-BGIocean__11526__23_68	246	prevent-host-death family protein ; phd	pre_II_AT199432	243	98.765	243	1.11e-120	d__Bacteria;p__Proteobacteria;c__Alphaproteobacteria;o__Rhodobacterales;f__Rhodobacteraceae;g__Roseovarius;s__Roseovarius azorensis
GOMC	II	YhaV/PrlF	64.GOMC-BGIocean__11526	64.GOMC-BGIocean__11526__23_53	519	yhaV	pre_II_T220520	519	95.183	519	0	64.GOMC-BGIocean__11526__23_54	327	putative HtrA suppressor protein SohA ; prlF, sohA	pre_II_AT188834	327	97.554	327	6.64e-159	d__Bacteria;p__Proteobacteria;c__Alphaproteobacteria;o__Rhodobacterales;f__Rhodobacteraceae;g__Roseovarius;s__Roseovarius azorensis
GOMC	II	YoeB/YefM	64.GOMC-BGIocean__11528	64.GOMC-BGIocean__11528__1_1159	276	yoeB	pre_II_T74732	276	100	276	5.64e-144	64.GOMC-BGIocean__11528__1_1158	252	antitoxin YefM ; yefM	pre_II_AT74732	252	100	252	1.12e-130	d__Bacteria;p__Proteobacteria;c__Alphaproteobacteria;o__Rhodobacterales;f__Rhodobacteraceae;g__Roseovarius;s__Roseovarius mucosus_A
GOMC	II	YhaV/PrlF	64.GOMC-BGIocean__11528	64.GOMC-BGIocean__11528__2_90	519	yhaV	pre_II_T212757	519	95.376	519	0	64.GOMC-BGIocean__11528__2_91	327	putative HtrA suppressor protein SohA ; prlF, sohA	pre_II_AT188834	327	96.942	327	1.44e-155	d__Bacteria;p__Proteobacteria;c__Alphaproteobacteria;o__Rhodobacterales;f__Rhodobacteraceae;g__Roseovarius;s__Roseovarius mucosus_A
GOMC	II	FitB/FitA	64.GOMC-BGIocean__11530	64.GOMC-BGIocean__11530__46_3	423	fitB	pre_II_T224714	423	88.889	423	4.13e-147	64.GOMC-BGIocean__11530__46_2	249	hypothetical protein SAMN05444398_1274 ; fitA	pre_II_AT224714	249	87.449	247	3.32e-76	d__Bacteria;p__Proteobacteria;c__Alphaproteobacteria;o__Rhodobacterales;f__Rhodobacteraceae;g__Roseovarius;s__Roseovarius sediminicola
GOMC	II	YhaV/PrlF	64.GOMC-BGIocean__11530	64.GOMC-BGIocean__11530__7_5	519	yhaV	pre_II_T220520	519	95.678	509	0	64.GOMC-BGIocean__11530__7_6	327	putative HtrA suppressor protein SohA ; prlF, sohA	pre_II_AT220520	327	96.942	327	1.44e-155	d__Bacteria;p__Proteobacteria;c__Alphaproteobacteria;o__Rhodobacterales;f__Rhodobacteraceae;g__Roseovarius;s__Roseovarius sediminicola
GOMC	II	YhaV/PrlF	64.GOMC-BGIocean__11530	64.GOMC-BGIocean__11530__19_4	519	yhaV	pre_II_T188834	519	94.004	517	0	64.GOMC-BGIocean__11530__19_5	327	regulator ; prlF, sohA	pre_II_AT188834	327	96.636	327	6.69e-154	d__Bacteria;p__Proteobacteria;c__Alphaproteobacteria;o__Rhodobacterales;f__Rhodobacteraceae;g__Roseovarius;s__Roseovarius sediminicola
GOMC	II	DarT/Macro	64.GOMC-BGIocean__11535	64.GOMC-BGIocean__11535__25_30	642	protein of unknown function	pre_II_T220174	642	99.844	642	0	64.GOMC-BGIocean__11535__25_29	1083	hypothetical protein	pre_II_AT75291	1083	99.538	1083	0	d__Bacteria;p__Proteobacteria;c__Alphaproteobacteria;o__Rhodobacterales;f__Rhodobacteraceae;g__Roseovarius;s__Roseovarius lutimaris	DarT	PF14487.12	8.4e-60	13	213	Macro	PF01661.27	7.6e-29	18	130
GOMC	II	HigB-1/HigA-1	64.GOMC-BGIocean__11535	64.GOMC-BGIocean__11535__7_2	291	higB-1	pre_II_T149997	282	91.135	282	1.36e-105	64.GOMC-BGIocean__11535__7_3	291	addiction module antidote protein, HigA family ; higA-1	pre_II_AT212756	291	87.285	291	1.39e-90	d__Bacteria;p__Proteobacteria;c__Alphaproteobacteria;o__Rhodobacterales;f__Rhodobacteraceae;g__Roseovarius;s__Roseovarius lutimaris
GOMC	II	YhaV/PrlF	64.GOMC-BGIocean__11538	64.GOMC-BGIocean__11538__21_80	519	yhaV	pre_II_T188834	519	95.761	519	0	64.GOMC-BGIocean__11538__21_79	327	hypothetical protein ROS217_02700 ; _	pre_II_AT212757	153	84.967	153	3.41e-37	d__Bacteria;p__Proteobacteria;c__Alphaproteobacteria;o__Rhodobacterales;f__Rhodobacteraceae;g__Roseovarius;s__Roseovarius atlanticus
GOMC	II	YhaV/PrlF	64.GOMC-BGIocean__11538	64.GOMC-BGIocean__11538__21_80	519	yhaV	pre_II_T188834	519	95.761	519	0	64.GOMC-BGIocean__11538__21_79	306	hypothetical protein ROS217_02700 ; _	pre_II_AT212757	153	84.967	153	3.41e-37	d__Bacteria;p__Proteobacteria;c__Alphaproteobacteria;o__Rhodobacterales;f__Rhodobacteraceae;g__Roseovarius;s__Roseovarius atlanticus
GOMC	II	HY/MazE	64.GOMC-BGIocean__11538	64.GOMC-BGIocean__11538__21_101	396	Predicted nucleic acid-binding protein, contains PIN domain	pre_II_T245551	396	96.465	396	0	64.GOMC-BGIocean__11538__21_100	228	MazF family transcriptional regulator ; mazE, chpAI	pre_II_AT72452	228	99.561	228	1.02e-115	d__Bacteria;p__Proteobacteria;c__Alphaproteobacteria;o__Rhodobacterales;f__Rhodobacteraceae;g__Roseovarius;s__Roseovarius atlanticus
GOMC	II	FitB/FitA	64.GOMC-BGIocean__11539	64.GOMC-BGIocean__11539__32_5	423	fitB	pre_II_T224714	423	88.652	423	1.92e-145	64.GOMC-BGIocean__11539__32_4	249	hypothetical protein SAMN05444398_1274 ; fitA	pre_II_AT224714	249	87.449	247	3.32e-76	d__Bacteria;p__Proteobacteria;c__Alphaproteobacteria;o__Rhodobacterales;f__Rhodobacteraceae;g__Roseovarius;s__Roseovarius pacificus
GOMC	II	HY/MazE	64.GOMC-BGIocean__11539	64.GOMC-BGIocean__11539__20_39	396	Predicted nucleic acid-binding protein, contains PIN domain	pre_II_T245551	396	91.919	396	3.79e-157	64.GOMC-BGIocean__11539__20_38	228	antitoxin MazE ; mazE, chpAI	pre_II_AT279295	228	92.105	228	2.29e-87	d__Bacteria;p__Proteobacteria;c__Alphaproteobacteria;o__Rhodobacterales;f__Rhodobacteraceae;g__Roseovarius;s__Roseovarius pacificus
GOMC	II	ParE1_3_4/DinJ	64.GOMC-BGIocean__11539	64.GOMC-BGIocean__11539__13_35	276	parE1_3_4	pre_II_T268699	276	98.913	276	5.68e-139	64.GOMC-BGIocean__11539__13_36	300	DNA-damage-inducible protein J ; dinJ	pre_II_AT285984	300	98.667	300	1.32e-150	d__Bacteria;p__Proteobacteria;c__Alphaproteobacteria;o__Rhodobacterales;f__Rhodobacteraceae;g__Roseovarius;s__Roseovarius pacificus
GOMC	II	K09803/CopG	64.GOMC-BGIocean__11542	64.GOMC-BGIocean__11542__12_7	264	K09803	pre_II_T76618	264	96.97	264	5.52e-124	64.GOMC-BGIocean__11542__12_8	105	hypothetical protein SAMN04488041_11816 ; _	pre_II_AT76618	216	99.537	216	4.51e-109	d__Bacteria;p__Proteobacteria;c__Alphaproteobacteria;o__Rhodobacterales;f__Rhodobacteraceae;g__Roseovarius;s__Roseovarius nanhaiticus						CopG_antitoxin	PF12441.14	2.4e-09	5	68
GOMC	II	HY/MazE	64.GOMC-BGIocean__11542	64.GOMC-BGIocean__11542__11_69	396	Predicted nucleic acid-binding protein, contains PIN domain	pre_II_T268701	396	100	396	0	64.GOMC-BGIocean__11542__11_68	228	AbrB/MazE/SpoVT family DNA-binding domain-containing protein ; mazE, chpAI	pre_II_AT268701	228	100	228	2.2e-117	d__Bacteria;p__Proteobacteria;c__Alphaproteobacteria;o__Rhodobacterales;f__Rhodobacteraceae;g__Roseovarius;s__Roseovarius nanhaiticus
GOMC	II	YhaV/PrlF	64.GOMC-BGIocean__11542	64.GOMC-BGIocean__11542__11_43	519	yhaV	pre_II_T220520	519	95.183	519	0	64.GOMC-BGIocean__11542__11_44	327	putative HtrA suppressor protein SohA ; prlF, sohA	pre_II_AT188834	327	97.248	327	3.09e-157	d__Bacteria;p__Proteobacteria;c__Alphaproteobacteria;o__Rhodobacterales;f__Rhodobacteraceae;g__Roseovarius;s__Roseovarius nanhaiticus
GOMC	II	YhaV/PrlF	64.GOMC-BGIocean__11543	64.GOMC-BGIocean__11543__171_2	519	yhaV	pre_II_T72453	519	92.692	520	0	64.GOMC-BGIocean__11543__171_3	327	Antitoxin PrlF ; prlF, sohA	pre_II_AT188834	327	93.884	327	6.83e-139	d__Bacteria;p__Proteobacteria;c__Alphaproteobacteria;o__Rhodobacterales;f__Rhodobacteraceae;g__Roseovarius;s__
GOMC	II	HY/MazE	64.GOMC-BGIocean__11547	64.GOMC-BGIocean__11547__3_146	396	hypothetical memebrane protein	pre_II_T205546	411	92.875	393	3.77e-162	64.GOMC-BGIocean__11547__3_145	228	AbrB/MazE/SpoVT family DNA-binding domain-containing protein ; mazE, chpAI	pre_II_AT140928	228	88.596	228	5.03e-74	d__Bacteria;p__Proteobacteria;c__Alphaproteobacteria;o__Rhodobacterales;f__Rhodobacteraceae;g__Roseovarius;s__Roseovarius sp000152845	PIN	PF01850.27	1.1e-16	6	113
GOMC	II	FitB/FitA	64.GOMC-BGIocean__11547	64.GOMC-BGIocean__11547__2_45	423	fitB	pre_II_T224714	423	90.544	423	8.75e-159	64.GOMC-BGIocean__11547__2_46	249	conserved hypothetical protein ; fitA	pre_II_AT224714	249	87.449	247	3.32e-76	d__Bacteria;p__Proteobacteria;c__Alphaproteobacteria;o__Rhodobacterales;f__Rhodobacteraceae;g__Roseovarius;s__Roseovarius sp000152845
GOMC	II	K09803/HY	64.GOMC-BGIocean__11547	64.GOMC-BGIocean__11547__3_177	267	K09803	pre_II_T76618	264	95.506	267	7.28e-118	64.GOMC-BGIocean__11547__3_176	246	hypothetical protein ROS217_02100 ; _	pre_II_AT76618	216	98.113	106	4.52e-46	d__Bacteria;p__Proteobacteria;c__Alphaproteobacteria;o__Rhodobacterales;f__Rhodobacteraceae;g__Roseovarius;s__Roseovarius sp000152845
GOMC	II	YoeB/YefM	64.GOMC-BGIocean__11547	64.GOMC-BGIocean__11547__3_279	267	yoeB	pre_II_T159973	267	95.506	267	5.63e-119	64.GOMC-BGIocean__11547__3_278	252	hypothetical protein ROS217_02640 ; yefM	pre_II_AT159973	252	96.032	252	5.32e-114	d__Bacteria;p__Proteobacteria;c__Alphaproteobacteria;o__Rhodobacterales;f__Rhodobacteraceae;g__Roseovarius;s__Roseovarius sp000152845
GOMC	II	YhaV/PrlF	64.GOMC-BGIocean__11547	64.GOMC-BGIocean__11547__3_94	519	yhaV	pre_II_T220520	519	94.22	519	0	64.GOMC-BGIocean__11547__3_95	327	HtaR suppressor protein ; prlF, sohA	pre_II_AT188834	327	93.884	327	6.83e-139	d__Bacteria;p__Proteobacteria;c__Alphaproteobacteria;o__Rhodobacterales;f__Rhodobacteraceae;g__Roseovarius;s__Roseovarius sp000152845
GOMC	II	YhaV/PrlF	64.GOMC-BGIocean__11547	64.GOMC-BGIocean__11547__1_4	519	yhaV	pre_II_T188834	519	95.761	519	0	64.GOMC-BGIocean__11547__1_5	327	putative HtrA suppressor protein SohA ; prlF, sohA	pre_II_AT188834	327	96.636	327	6.69e-154	d__Bacteria;p__Proteobacteria;c__Alphaproteobacteria;o__Rhodobacterales;f__Rhodobacteraceae;g__Roseovarius;s__Roseovarius sp000152845
GOMC	II	HipA/HipB	64.GOMC-BGIocean__11548	64.GOMC-BGIocean__11548__49_18	1305	serine/threonine-protein kinase HipA	pre_II_T99819	1305	88.812	1305	0	64.GOMC-BGIocean__11548__49_17	252	transcriptional regulator, XRE family ; hipB	pre_II_AT99819	252	92.742	248	1.95e-98	d__Bacteria;p__Proteobacteria;c__Alphaproteobacteria;o__Rhodobacterales;f__Rhodobacteraceae;g__Roseovarius;s__Roseovarius marisflavi
GOMC	II	ParE1_3_4/DinJ	64.GOMC-BGIocean__11553	64.GOMC-BGIocean__11553__3_52	276	parE1_3_4	pre_II_T141751	276	98.188	276	1.23e-135	64.GOMC-BGIocean__11553__3_51	300	addiction module antitoxin ; dinJ	pre_II_AT141751	300	99	300	2.83e-152	d__Bacteria;p__Proteobacteria;c__Alphaproteobacteria;o__Rhodobacterales;f__Rhodobacteraceae;g__Roseovarius;s__Roseovarius confluentis
GOMC	II	HY/MazE	64.GOMC-BGIocean__11609	64.GOMC-BGIocean__11609__391_2	396	Predicted nucleic acid-binding protein, contains PIN domain	pre_II_T245551	396	92.677	396	3.77e-162	64.GOMC-BGIocean__11609__391_3	228	MazF family transcriptional regulator ; mazE, chpAI	pre_II_AT279295	228	95.175	228	4.86e-99	d__Bacteria;p__Proteobacteria;c__Alphaproteobacteria;o__Rhodobacterales;f__Rhodobacteraceae;g__Tateyamaria;s__
GOMC	II	HipA/HipB	64.GOMC-BGIocean__11613	64.GOMC-BGIocean__11613__27_93	1302	hipA	pre_II_T52860	1302	93.088	1302	0	64.GOMC-BGIocean__11613__27_92	252	helix-turn-helix transcriptional regulator ; hipB	pre_II_AT212752	252	95.635	252	2.47e-112	d__Bacteria;p__Proteobacteria;c__Alphaproteobacteria;o__Rhodobacterales;f__Rhodobacteraceae;g__Tateyamaria;s__Tateyamaria sp900143535
GOMC	II	HigB-1/HigA-1	64.GOMC-BGIocean__11617	64.GOMC-BGIocean__11617__1_3081	282	higB-1	pre_II_T72238	282	100	282	2.67e-147	64.GOMC-BGIocean__11617__1_3082	291	addiction module antidote protein, HigA family ; higA-1	pre_II_AT72238	291	100	291	2.74e-152	d__Bacteria;p__Proteobacteria;c__Alphaproteobacteria;o__Rhodobacterales;f__Rhodobacteraceae;g__Tateyamaria;s__Tateyamaria omphalii_A
GOMC	II	MazF/MazE-like	64.GOMC-BGIocean__11631	64.GOMC-BGIocean__11631__223_6	327	MazF	pre_II_T245550	327	86.544	327	2.6e-98	64.GOMC-BGIocean__11631__223_7	144	hypothetical protein AN191_17735 ; _	pre_II_AT245550	219	84.932	219	2.29e-57	d__Bacteria;p__Proteobacteria;c__Alphaproteobacteria;o__Rhodobacterales;f__Rhodobacteraceae;g__EhC02;s__						MazE-like	PF11455.13	1.2e-35	7	71
GOMC	II	HY/MazE	64.GOMC-BGIocean__11631	64.GOMC-BGIocean__11631__561_3	396	Predicted nucleic acid-binding protein, contains PIN domain	pre_II_T167177	396	94.949	396	3.69e-177	64.GOMC-BGIocean__11631__561_2	228	AbrB/MazE/SpoVT family DNA-binding domain-containing protein ; mazE, chpAI	pre_II_AT140928	228	95.614	228	1.04e-100	d__Bacteria;p__Proteobacteria;c__Alphaproteobacteria;o__Rhodobacterales;f__Rhodobacteraceae;g__EhC02;s__
GOMC	II	YhaV/PrlF	64.GOMC-BGIocean__11634	64.GOMC-BGIocean__11634__38_17	519	yhaV	pre_II_T220520	519	94.412	519	0	64.GOMC-BGIocean__11634__38_16	327	putative HtrA suppressor protein SohA ; prlF, sohA	pre_II_AT188834	327	96.636	327	6.69e-154	d__Bacteria;p__Proteobacteria;c__Alphaproteobacteria;o__Rhodobacterales;f__Rhodobacteraceae;g__EhC02;s__EhC02 sp001650895
GOMC	II	DarT/Macro	64.GOMC-BGIocean__11635	64.GOMC-BGIocean__11635__51_4	294	protein of unknown function	pre_II_T220174	642	100	294	5.96e-154	64.GOMC-BGIocean__11635__51_5	1083	hypothetical protein	pre_II_AT75291	1083	99.538	1083	0	d__Bacteria;p__Proteobacteria;c__Alphaproteobacteria;o__Rhodobacterales;f__Rhodobacteraceae;g__EhC02;s__	DarT	PF14487.12	6.9e-27	1	97	Macro	PF01661.27	1.1e-28	18	130
GOMC	II	ParE1_3_4/DinJ	64.GOMC-BGIocean__11635	64.GOMC-BGIocean__11635__71_3	276	parE1_3_4	pre_II_T75290	276	98.551	276	2.64e-137	64.GOMC-BGIocean__11635__71_4	300	addiction module antitoxin ; dinJ	pre_II_AT141751	300	100	300	2.81e-157	d__Bacteria;p__Proteobacteria;c__Alphaproteobacteria;o__Rhodobacterales;f__Rhodobacteraceae;g__EhC02;s__
GOMC	II	YhaV/PrlF	64.GOMC-BGIocean__11635	64.GOMC-BGIocean__11635__104_1	414	yhaV	pre_II_T220520	519	94.444	414	0	64.GOMC-BGIocean__11635__104_2	327	Antitoxin PrlF ; prlF, sohA	pre_II_AT279294	327	96.33	327	3.11e-152	d__Bacteria;p__Proteobacteria;c__Alphaproteobacteria;o__Rhodobacterales;f__Rhodobacteraceae;g__EhC02;s__
GOMC	II	YhaV/PrlF	64.GOMC-BGIocean__11635	64.GOMC-BGIocean__11635__86_4	519	yhaV	pre_II_T220520	519	94.412	519	0	64.GOMC-BGIocean__11635__86_5	327	Antitoxin PrlF ; prlF, sohA	pre_II_AT188834	327	96.33	327	3.11e-152	d__Bacteria;p__Proteobacteria;c__Alphaproteobacteria;o__Rhodobacterales;f__Rhodobacteraceae;g__EhC02;s__
GOMC	II	ParE1_3_4/DinJ	64.GOMC-BGIocean__11645	64.GOMC-BGIocean__11645__37_8	252	parE1_3_4	pre_II_T75290	276	94	250	1.5e-104	64.GOMC-BGIocean__11645__37_7	285	addiction module antitoxin ; dinJ	pre_II_AT141711	300	99	300	2.83e-152	d__Bacteria;p__Proteobacteria;c__Alphaproteobacteria;o__Rhodobacterales;f__Rhodobacteraceae;g__Thalassobius;s__Thalassobius autumnalis
GOMC	II	YhaV/PrlF	64.GOMC-BGIocean__11665	64.GOMC-BGIocean__11665__46_3	519	yhaV	pre_II_T220520	519	93.834	519	0	64.GOMC-BGIocean__11665__46_2	327	type II toxin-antitoxin system PrlF family antitoxin ; prlF, sohA	pre_II_AT279294	327	95.107	327	1.46e-145	d__Bacteria;p__Proteobacteria;c__Alphaproteobacteria;o__Rhodobacterales;f__Rhodobacteraceae;g__Primorskyibacter;s__Primorskyibacter marinus
GOMC	II	FitB/FitA	64.GOMC-BGIocean__11666	64.GOMC-BGIocean__11666__58_43	426	fitB	pre_II_T168637	429	79.319	382	4.63e-67	64.GOMC-BGIocean__11666__58_42	255	plasmid stabilization protein ; fitA	pre_II_AT282243	255	92.857	42	6.25e-09	d__Bacteria;p__Proteobacteria;c__Alphaproteobacteria;o__Rhodobacterales;f__Rhodobacteraceae;g__Amaricoccus;s__Amaricoccus solimangrovi
GOMC	II	ParE1_3_4/DinJ	64.GOMC-BGIocean__11676	64.GOMC-BGIocean__11676__15_3	276	parE1_3_4	pre_II_T141751	276	99.638	276	2.62e-142	64.GOMC-BGIocean__11676__15_2	285	addiction module antitoxin ; dinJ	pre_II_AT141751	300	99.333	300	6.09e-154	d__Bacteria;p__Proteobacteria;c__Alphaproteobacteria;o__Rhodobacterales;f__Rhodobacteraceae;g__Epibacterium;s__Epibacterium litoralis
GOMC	II	YhaV/PrlF	64.GOMC-BGIocean__11676	64.GOMC-BGIocean__11676__39_3	519	yhaV	pre_II_T188834	519	96.339	519	0	64.GOMC-BGIocean__11676__39_2	327	putative HtrA suppressor protein SohA ; prlF, sohA	pre_II_AT220520	327	96.024	327	1.45e-150	d__Bacteria;p__Proteobacteria;c__Alphaproteobacteria;o__Rhodobacterales;f__Rhodobacteraceae;g__Epibacterium;s__Epibacterium litoralis
GOMC	II	YhaV/PrlF	64.GOMC-BGIocean__11678	64.GOMC-BGIocean__11678__46_3	519	yhaV	pre_II_T220520	519	95.183	519	0	64.GOMC-BGIocean__11678__46_2	327	antitoxin PrlF ; prlF, sohA	pre_II_AT279294	327	93.578	327	3.18e-137	d__Bacteria;p__Proteobacteria;c__Alphaproteobacteria;o__Rhodobacterales;f__Rhodobacteraceae;g__Epibacterium;s__Epibacterium horizontis
GOMC	II	YhaV/PrlF	64.GOMC-BGIocean__11678	64.GOMC-BGIocean__11678__68_4	519	yhaV	pre_II_T188834	519	95.376	519	0	64.GOMC-BGIocean__11678__68_5	327	antitoxin PrlF ; prlF, sohA	pre_II_AT279294	327	95.107	327	1.46e-145	d__Bacteria;p__Proteobacteria;c__Alphaproteobacteria;o__Rhodobacterales;f__Rhodobacteraceae;g__Epibacterium;s__Epibacterium horizontis
GOMC	II	YoeB/YefM	64.GOMC-BGIocean__11678	64.GOMC-BGIocean__11678__12_137	267	yoeB	pre_II_T224643	267	91.011	267	5.79e-99	64.GOMC-BGIocean__11678__12_138	246	type II toxin-antitoxin system prevent-host-death family antitoxin ; yefM	pre_II_AT224672	252	89.683	252	2.56e-87	d__Bacteria;p__Proteobacteria;c__Alphaproteobacteria;o__Rhodobacterales;f__Rhodobacteraceae;g__Epibacterium;s__Epibacterium horizontis
GOMC	II	YhaV/PrlF	64.GOMC-BGIocean__11680	64.GOMC-BGIocean__11680__33_114	519	yhaV	pre_II_T220520	519	97.303	519	0	64.GOMC-BGIocean__11680__33_115	327	antitoxin PrlF ; prlF, sohA	pre_II_AT188834	327	96.024	327	1.45e-150	d__Bacteria;p__Proteobacteria;c__Alphaproteobacteria;o__Rhodobacterales;f__Rhodobacteraceae;g__Litorimicrobium;s__Litorimicrobium taeanense
GOMC	II	YhaV/PaaA2	64.GOMC-BGIocean__11684	64.GOMC-BGIocean__11684__44_94	519	YhaV	pre_II_T188834	519	94.595	518	0	64.GOMC-BGIocean__11684__44_95	327	hypothetical protein LOM8899_03970 ; _	pre_II_AT212757	153	88.235	153	7.2e-46	d__Bacteria;p__Proteobacteria;c__Alphaproteobacteria;o__Rhodobacterales;f__Rhodobacteraceae;g__Flavimaricola;s__Flavimaricola marinus						PaaA2	PF21217.3	2.6e-11	5	24
GOMC	II	YhaV/HY	64.GOMC-BGIocean__11684	64.GOMC-BGIocean__11684__44_94	519	yhaV	pre_II_T188834	519	94.595	518	0	64.GOMC-BGIocean__11684__44_95	153	hypothetical protein LOM8899_03970 ; _	pre_II_AT212757	153	88.235	153	7.2e-46	d__Bacteria;p__Proteobacteria;c__Alphaproteobacteria;o__Rhodobacterales;f__Rhodobacteraceae;g__Flavimaricola;s__Flavimaricola marinus
GOMC	II	YhaV/PrlF	64.GOMC-BGIocean__11684	64.GOMC-BGIocean__11684__29_15	519	yhaV	pre_II_T188834	519	95.761	519	0	64.GOMC-BGIocean__11684__29_14	327	Antitoxin PrlF ; prlF, sohA	pre_II_AT188834	327	97.554	327	6.64e-159	d__Bacteria;p__Proteobacteria;c__Alphaproteobacteria;o__Rhodobacterales;f__Rhodobacteraceae;g__Flavimaricola;s__Flavimaricola marinus
GOMC	II	VapC/MazE	64.GOMC-BGIocean__11684	64.GOMC-BGIocean__11684__11_40	396	tRNA(fMet)-specific endonuclease VapC	pre_II_T212636	396	88.889	396	3.9e-137	64.GOMC-BGIocean__11684__11_41	228	SpoVT / AbrB like domain protein ; mazE, chpAI	pre_II_AT259656	228	98.246	228	1.03e-110	d__Bacteria;p__Proteobacteria;c__Alphaproteobacteria;o__Rhodobacterales;f__Rhodobacteraceae;g__Flavimaricola;s__Flavimaricola marinus
GOMC	II	YoeB/YefM	64.GOMC-BGIocean__11684	64.GOMC-BGIocean__11684__7_16	267	yoeB	pre_II_T141761	267	98.502	267	2.56e-132	64.GOMC-BGIocean__11684__7_15	246	type II toxin-antitoxin system prevent-host-death family antitoxin ; yefM	pre_II_AT141761	252	100	252	1.12e-130	d__Bacteria;p__Proteobacteria;c__Alphaproteobacteria;o__Rhodobacterales;f__Rhodobacteraceae;g__Flavimaricola;s__Flavimaricola marinus
GOMC	II	HY/MazE	64.GOMC-BGIocean__11688	64.GOMC-BGIocean__11688__213_6	138	Predicted nucleic acid-binding protein, contains PIN domain	pre_II_T245551	396	96.377	138	2.9e-59	64.GOMC-BGIocean__11688__213_5	228	antitoxin MazE ; mazE, chpAI	pre_II_AT279295	228	85.088	228	1.1e-60	d__Bacteria;p__Proteobacteria;c__Alphaproteobacteria;o__Rhodobacterales;f__Rhodobacteraceae;g__Flavimaricola;s__
GOMC	II	K09803/CopG	64.GOMC-BGIocean__1175	64.GOMC-BGIocean__1175__1_1173	273	K09803	pre_II_T118086	273	100	273	2.59e-142	64.GOMC-BGIocean__1175__1_1174	258	CopG family transcriptional regulator ; _	pre_II_AT118086	252	100	252	1.16e-130	d__Bacteria;p__Campylobacterota;c__Campylobacteria;o__Campylobacterales;f__Sulfurimonadaceae;g__Sulfurimonas;s__Sulfurimonas sp009068765
GOMC	II	YoeB/YefM	64.GOMC-BGIocean__1175	64.GOMC-BGIocean__1175__1_2133	261	yoeB	pre_II_T118087	261	100	261	1.16e-135	64.GOMC-BGIocean__1175__1_2134	276	type II toxin-antitoxin system prevent-host-death family antitoxin ; yefM	pre_II_AT118087	246	100	246	2.36e-127	d__Bacteria;p__Campylobacterota;c__Campylobacteria;o__Campylobacterales;f__Sulfurimonadaceae;g__Sulfurimonas;s__Sulfurimonas sp009068765
GOMC	II	HigB-1/HigA-1	64.GOMC-BGIocean__1178	64.GOMC-BGIocean__1178__1_910	285	higB-1	pre_II_T139153	285	100	285	5.8e-149	64.GOMC-BGIocean__1178__1_911	294	HigA family addiction module antidote protein ; higA-1	pre_II_AT139153	294	100	294	5.96e-154	d__Bacteria;p__Campylobacterota;c__Campylobacteria;o__Campylobacterales;f__Sulfurimonadaceae;g__Sulfurimonas;s__Sulfurimonas sp009258225
GOMC	II	K09803/CopG	64.GOMC-BGIocean__1180	64.GOMC-BGIocean__1180__1_1389	261	K09803	pre_II_T24912	261	100	261	1.16e-135	64.GOMC-BGIocean__1180__1_1390	309	conserved hypothetical protein ; _	pre_II_AT24912	246	100	246	2.36e-127	d__Bacteria;p__Campylobacterota;c__Campylobacteria;o__Campylobacterales;f__Sulfurimonadaceae;g__Sulfurimonas;s__Sulfurimonas autotrophica						CopG_antitoxin	PF12441.14	1.2e-09	14	69
GOMC	II	MazF/MazE	64.GOMC-BGIocean__1180	64.GOMC-BGIocean__1180__1_2045	261	mazE, chpAI	pre_II_T24913	261	100	261	1.16e-135	64.GOMC-BGIocean__1180__1_2046	327	transcriptional modulator of MazE/toxin, MazF ; mazF, ndoA, chpA	pre_II_AT24913	327	100	327	3.02e-172	d__Bacteria;p__Campylobacterota;c__Campylobacteria;o__Campylobacterales;f__Sulfurimonadaceae;g__Sulfurimonas;s__Sulfurimonas autotrophica
GOMC	II	YoeB/YefM	64.GOMC-BGIocean__1236	64.GOMC-BGIocean__1236__234_2	261	yoeB	pre_II_T36702	261	89.695	262	1.23e-90	64.GOMC-BGIocean__1236__234_3	285	type II toxin-antitoxin system prevent-host-death family antitoxin ; yefM	pre_II_AT36702	246	93.902	246	2.44e-102	d__Bacteria;p__Campylobacterota;c__Campylobacteria;o__Campylobacterales;f__Nitratiruptoraceae;g__Nitrosophilus_A;s__
GOMC	II	MazF/MazE	64.GOMC-BGIocean__1239	64.GOMC-BGIocean__1239__2_1283	180	mazF, ndoA, chpA	pre_II_T42580	180	100	180	8.17e-91	64.GOMC-BGIocean__1239__2_1282	213	antitoxin MazE ; mazE, chpAI	pre_II_AT42580	213	100	213	4.44e-109	d__Bacteria;p__Campylobacterota;c__Campylobacteria;o__Campylobacterales;f__Nitratiruptoraceae;g__Nitratiruptor;s__Nitratiruptor tergarcus
GOMC	II	K09803/CopG	64.GOMC-BGIocean__1239	64.GOMC-BGIocean__1239__2_144	273	K09803	pre_II_T42579	273	100	273	2.59e-142	64.GOMC-BGIocean__1239__2_143	246	CopG antitoxin of type II toxin-antitoxin system ; _	pre_II_AT42579	258	100	258	5.31e-134	d__Bacteria;p__Campylobacterota;c__Campylobacteria;o__Campylobacterales;f__Nitratiruptoraceae;g__Nitratiruptor;s__Nitratiruptor tergarcus
GOMC	II	NdoA/NdoA1	64.GOMC-BGIocean__12414	64.GOMC-BGIocean__12414__8_85	351	mazF, ndoA, chpA	pre_II_T24761	351	100	351	0	64.GOMC-BGIocean__12414__8_84	276	CopG family transcriptional regulator ; ndoAI	pre_II_AT24761	276	100	276	5.64e-144	d__Bacteria;p__Firmicutes_B;c__Thermincolia;o__Thermincolales;f__Thermincolaceae;g__Thermincola;s__Thermincola ferriacetica
GOMC	II	MazF/MazE	64.GOMC-BGIocean__12414	64.GOMC-BGIocean__12414__33_2	333	mazF, ndoA, chpA	pre_II_T24760	333	98.498	333	3.11e-167	64.GOMC-BGIocean__12414__33_3	249	transcriptional regulator/antitoxin MazE ; mazE, chpAI	pre_II_AT24760	249	97.189	249	2.42e-117	d__Bacteria;p__Firmicutes_B;c__Thermincolia;o__Thermincolales;f__Thermincolaceae;g__Thermincola;s__Thermincola ferriacetica
GOMC	II	NdoA/NdoA1	64.GOMC-BGIocean__12416	64.GOMC-BGIocean__12416__44_80	354	mazF, ndoA, chpA	pre_II_T142954	354	90.113	354	7.55e-129	64.GOMC-BGIocean__12416__44_79	270	CopG family transcriptional regulator ; ndoAI	pre_II_AT142954	270	95.185	270	5.7e-119	d__Bacteria;p__Firmicutes_B;c__Desulfitobacteriia;o__Heliobacteriales;f__Heliobacteriaceae;g__Heliorestis;s__Heliorestis acidaminivorans
GOMC	II	HY/MazE	64.GOMC-BGIocean__12417	64.GOMC-BGIocean__12417__1_2003	162	type II toxin-antitoxin system death-on-curing family toxin	pre_II_T142953	162	100	162	7.33e-81	64.GOMC-BGIocean__12417__1_2004	243	AbrB/MazE/SpoVT family DNA-binding domain-containing protein ; mazE, chpAI	pre_II_AT142953	243	100	243	1.08e-125	d__Bacteria;p__Firmicutes_B;c__Desulfitobacteriia;o__Heliobacteriales;f__Heliobacteriaceae;g__Heliorestis;s__Heliorestis convoluta
GOMC	II	NdoA/NdoA1	64.GOMC-BGIocean__12417	64.GOMC-BGIocean__12417__1_2698	354	mazF, ndoA, chpA	pre_II_T142954	354	100	354	0	64.GOMC-BGIocean__12417__1_2699	270	CopG family transcriptional regulator ; ndoAI	pre_II_AT142954	270	100	270	1.19e-140	d__Bacteria;p__Firmicutes_B;c__Desulfitobacteriia;o__Heliobacteriales;f__Heliobacteriaceae;g__Heliorestis;s__Heliorestis convoluta
GOMC	II	NdoA/NdoA1	64.GOMC-BGIocean__12418	64.GOMC-BGIocean__12418__1_798	351	mazF, ndoA, chpA	pre_II_T45967	351	100	351	0	64.GOMC-BGIocean__12418__1_797	279	CopG family transcriptional regulator ; ndoAI	pre_II_AT45967	276	100	276	5.7e-144	d__Bacteria;p__Firmicutes_B;c__Desulfitobacteriia;o__Desulfitobacteriales;f__Desulfitobacteriaceae;g__Desulfitobacterium_A;s__Desulfitobacterium_A metallireducens
GOMC	II	YafQ/DinJ	64.GOMC-BGIocean__12419	64.GOMC-BGIocean__12419__1_297	273	yafQ	pre_II_T23475	273	96.703	273	2.65e-127	64.GOMC-BGIocean__12419__1_298	279	Addiction module antitoxin, RelB/DinJ ; dinJ	pre_II_AT23475	279	95.341	279	5.87e-124	d__Bacteria;p__Firmicutes_B;c__Desulfitobacteriia;o__Desulfitobacteriales;f__Desulfitobacteriaceae;g__Desulfitobacterium;s__Desulfitobacterium hafniense
GOMC	II	NdoA/NdoA1	64.GOMC-BGIocean__12419	64.GOMC-BGIocean__12419__2_1164	351	mazF, ndoA, chpA	pre_II_T23471	351	100	351	0	64.GOMC-BGIocean__12419__2_1165	279	CopG family transcriptional regulator/antitoxin EndoAI ; ndoAI	pre_II_AT23471	279	100	279	1.23e-145	d__Bacteria;p__Firmicutes_B;c__Desulfitobacteriia;o__Desulfitobacteriales;f__Desulfitobacteriaceae;g__Desulfitobacterium;s__Desulfitobacterium hafniense
GOMC	II	NdoA/NdoA1	64.GOMC-BGIocean__12420	64.GOMC-BGIocean__12420__142_6	351	mazF, ndoA, chpA	pre_II_T27934	351	84.615	351	1.69e-95	64.GOMC-BGIocean__12420__142_5	279	Programmed cell death antitoxin YdcD ; ndoAI	pre_II_AT27934	279	87.857	280	6.17e-89	d__Bacteria;p__Firmicutes_B;c__Desulfitobacteriia;o__Desulfitobacteriales;f__Desulfitobacteriaceae;g__Desulfosporosinus;s__Desulfosporosinus sp000224515
GOMC	II	NdoA/NdoA1	64.GOMC-BGIocean__12422	64.GOMC-BGIocean__12422__32_279	351	mazF, ndoA, chpA	pre_II_T27934	351	83.095	349	4.76e-86	64.GOMC-BGIocean__12422__32_278	279	ribbon-helix-helix protein, CopG family ; ndoAI	pre_II_AT27934	279	87.9	281	6.17e-89	d__Bacteria;p__Firmicutes_B;c__Desulfitobacteriia;o__Desulfitobacteriales;f__Desulfitobacteriaceae;g__Desulfosporosinus;s__Desulfosporosinus fructosivorans
GOMC	II	NdoA/NdoA1	64.GOMC-BGIocean__12423	64.GOMC-BGIocean__12423__33_48	351	mazF, ndoA, chpA	pre_II_T27934	351	92.795	347	1.22e-141	64.GOMC-BGIocean__12423__33_49	279	antitoxin endoAI ; ndoAI	pre_II_AT27934	279	91.398	279	1.3e-105	d__Bacteria;p__Firmicutes_B;c__Desulfitobacteriia;o__Desulfitobacteriales;f__Desulfitobacteriaceae;g__Desulfosporosinus;s__Desulfosporosinus sp002196705
GOMC	II	NdoA/NdoA1	64.GOMC-BGIocean__12424	64.GOMC-BGIocean__12424__10_165	351	mazF, ndoA, chpA	pre_II_T27934	351	93.66	347	1.22e-146	64.GOMC-BGIocean__12424__10_164	279	antitoxin endoAI ; ndoAI	pre_II_AT27934	279	91.398	279	1.3e-105	d__Bacteria;p__Firmicutes_B;c__Desulfitobacteriia;o__Desulfitobacteriales;f__Desulfitobacteriaceae;g__Desulfosporosinus;s__Desulfosporosinus acididurans
GOMC	II	NdoA/NdoA1	64.GOMC-BGIocean__12425	64.GOMC-BGIocean__12425__1_2295	351	mazF, ndoA, chpA	pre_II_T145253	351	100	351	0	64.GOMC-BGIocean__12425__1_2296	324	CopG family transcriptional regulator ; ndoAI	pre_II_AT145253	288	100	288	1.43e-150	d__Bacteria;p__Firmicutes_B;c__Desulfitobacteriia;o__Desulfitobacteriales;f__Syntrophobotulaceae;g__Dehalobacter;s__Dehalobacter restrictus
GOMC	II	NdoA/NdoA1	64.GOMC-BGIocean__12426	64.GOMC-BGIocean__12426__7_346	351	mazF, ndoA, chpA	pre_II_T28423	351	98.006	351	7.02e-174	64.GOMC-BGIocean__12426__7_347	324	CopG family transcriptional regulator ; ndoAI	pre_II_AT145253	288	97.917	288	1.45e-140	d__Bacteria;p__Firmicutes_B;c__Desulfitobacteriia;o__Desulfitobacteriales;f__Syntrophobotulaceae;g__Dehalobacter;s__Dehalobacter sp004343605
GOMC	II	MazF/MazE	64.GOMC-BGIocean__12442	64.GOMC-BGIocean__12442__1_2550	348	mazF, ndoA, chpA	pre_II_T108349	348	97.701	348	1.5e-170	64.GOMC-BGIocean__12442__1_2549	234	AbrB/MazE/SpoVT family DNA-binding domain-containing protein ; mazE, chpAI	pre_II_AT66275	234	97.436	234	1.06e-110	d__Bacteria;p__Firmicutes_B;c__Moorellia;o__Moorellales;f__Moorellaceae;g__Moorella;s__Moorella glycerini
GOMC	II	NdoA/NdoA1	64.GOMC-BGIocean__12444	64.GOMC-BGIocean__12444__11_11	351	mazF, ndoA, chpA	pre_II_T101348	351	100	351	0	64.GOMC-BGIocean__12444__11_10	273	transcriptional regulator, CopG family ; ndoAI	pre_II_AT101348	252	100	252	1.22e-130	d__Bacteria;p__Firmicutes_B;c__GCA-003054495;o__Carboxydocellales;f__Carboxydocellaceae;g__Carboxydocella;s__Carboxydocella thermautotrophica
GOMC	II	VapC/VapB	64.GOMC-BGIocean__1250	64.GOMC-BGIocean__1250__249_3	402	mvpA, vapC	pre_II_T136025	402	89.801	402	1.82e-145	64.GOMC-BGIocean__1250__249_2	240	AbrB/MazE/SpoVT family DNA-binding domain-containing protein ; mvpT, vapB	pre_II_AT136025	240	90.456	241	1.13e-85	d__Bacteria;p__Campylobacterota;c__Campylobacteria;o__Campylobacterales;f__Arcobacteraceae;g__Poseidonibacter;s__
GOMC	II	StbE/StbD	64.GOMC-BGIocean__1255	64.GOMC-BGIocean__1255__22_282	288	relE, stbE	pre_II_T158599	288	97.222	288	2.77e-137	64.GOMC-BGIocean__1255__22_281	252	type II toxin-antitoxin system Phd/YefM family antitoxin ; stbD	pre_II_AT158599	252	98.81	252	1.13e-125	d__Bacteria;p__Campylobacterota;c__Campylobacteria;o__Campylobacterales;f__Arcobacteraceae;g__Poseidonibacter;s__Poseidonibacter lekithochrous
GOMC	II	HY/HigA-1	64.GOMC-BGIocean__12594	64.GOMC-BGIocean__12594__150_4	282	plasmid maintenance system killer	pre_II_T142997	282	83.099	142	6.79e-29	64.GOMC-BGIocean__12594__150_5	300	addiction module antidote protein, HigA family ; higA-1	pre_II_AT288314	303	82.022	267	6.96e-59	d__Bacteria;p__Actinobacteriota;c__Acidimicrobiia;o__Acidimicrobiales;f__JACDCH01;g__;s__	HigB-like_toxin	PF05015.19	7.4e-25	4	93
GOMC	II	MazF/MazE	64.GOMC-BGIocean__12594	64.GOMC-BGIocean__12594__42_3	330	mazF, ndoA, chpA	pre_II_T214261	354	74.89	227	6.32e-20	64.GOMC-BGIocean__12594__42_4	138	antitoxin MazE ; _	pre_II_AT107423	240	89.831	59	1.11e-13	d__Bacteria;p__Actinobacteriota;c__Acidimicrobiia;o__Acidimicrobiales;f__JACDCH01;g__;s__
GOMC	II	StbE/StbD	64.GOMC-BGIocean__1261	64.GOMC-BGIocean__1261__1_2032	300	relE, stbE	pre_II_T127545	300	100	300	2.81e-157	64.GOMC-BGIocean__1261__1_2033	255	antitoxin ; stbD	pre_II_AT127545	255	100	255	2.44e-132	d__Bacteria;p__Campylobacterota;c__Campylobacteria;o__Campylobacterales;f__Arcobacteraceae;g__Halarcobacter;s__Halarcobacter anaerophilus
GOMC	II	VapC/VapB	64.GOMC-BGIocean__12626	64.GOMC-BGIocean__12626__421_13	147	vapC	pre_II_T264269	402	80.508	118	5.53e-17	64.GOMC-BGIocean__12626__421_14	264	PSK operon transcription factor ; vapB	pre_II_AT181661	255	100	28	4.35e-06	d__Bacteria;p__Actinobacteriota;c__Acidimicrobiia;o__Acidimicrobiales;f__UBA11606;g__VYCW01;s__
GOMC	II	HY/HY	64.GOMC-BGIocean__12630	64.GOMC-BGIocean__12630__1_3486	543	E2.7.6.5	pre_II_T142843	633	100	543	0	64.GOMC-BGIocean__12630__1_3487	252	hypothetical protein GH723_17485 ; _	pre_II_AT142843	252	100	252	1.12e-130	d__Bacteria;p__Actinobacteriota;c__Acidimicrobiia;o__Acidimicrobiales;f__SKKL01;g__Actinomarinicola;s__Actinomarinicola tropica
GOMC	II	HicA/HicB	64.GOMC-BGIocean__1272	64.GOMC-BGIocean__1272__323_2	249	hypothetical protein CJ670_06550	pre_II_T293703	225	83.258	221	9.56e-52	64.GOMC-BGIocean__1272__323_3	294	hypothetical protein	pre_II_AT111107	345	82.263	327	2.29e-74	d__Bacteria;p__Campylobacterota;c__Campylobacteria;o__Campylobacterales;f__Arcobacteraceae;g__CAIJNA01;s__	HicA_toxin	PF07927.17	9.2e-15	22	78	HicB	PF05534.18	2.7e-18	55	104	Nbs1_C	PF08599.15	0.00018	31	53
GOMC	II	HigB-1/HigA-1	64.GOMC-BGIocean__12812	64.GOMC-BGIocean__12812__91_6	303	higB-1	pre_II_T22506	282	90.588	85	2.06e-24	64.GOMC-BGIocean__12812__91_7	300	addiction module antidote protein, HigA family ; higA-1	pre_II_AT288314	303	79.323	266	1.53e-45	d__Bacteria;p__Actinobacteriota;c__Acidimicrobiia;o__Acidimicrobiales;f__Ilumatobacteraceae;g__Ilumatobacter;s__
GOMC	II	Gp49/HY	64.GOMC-BGIocean__1282	64.GOMC-BGIocean__1282__63_38	303	hypothetical protein CP986_03070	pre_II_T108269	303	100	303	6.11e-159	64.GOMC-BGIocean__1282__63_37	342	hypothetical protein	pre_II_AT108269	282	100	282	2.67e-147	d__Bacteria;p__Campylobacterota;c__Campylobacteria;o__Campylobacterales;f__Arcobacteraceae;g__Aliarcobacter;s__Aliarcobacter aquimarinus	Gp49	PF05973.20	7.4e-11	13	89	dnstrm_HI1420	PF21716.3	8.5e-46	4	92
GOMC	II	MazF/MazE	64.GOMC-BGIocean__1282	64.GOMC-BGIocean__1282__68_49	336	mazF, ndoA, chpA	pre_II_T158100	336	95.238	336	1.49e-150	64.GOMC-BGIocean__1282__68_50	246	transcriptional regulator/antitoxin MazE ; mazE, chpAI	pre_II_AT158100	246	89.879	247	1.16e-85	d__Bacteria;p__Campylobacterota;c__Campylobacteria;o__Campylobacterales;f__Arcobacteraceae;g__Aliarcobacter;s__Aliarcobacter aquimarinus
GOMC	II	YafQ/DinJ	64.GOMC-BGIocean__1282	64.GOMC-BGIocean__1282__51_18	270	yafQ	pre_II_T111108	276	82.022	267	2.23e-58	64.GOMC-BGIocean__1282__51_17	267	type II toxin-antitoxin system antitoxin, RelB/DinJ family ; dinJ	pre_II_AT111108	261	87.984	258	2.75e-82	d__Bacteria;p__Campylobacterota;c__Campylobacteria;o__Campylobacterales;f__Arcobacteraceae;g__Aliarcobacter;s__Aliarcobacter aquimarinus
GOMC	II	RelE/HY	64.GOMC-BGIocean__1283	64.GOMC-BGIocean__1283__1_687	300	toxin-antitoxin system, toxin component, RelE/ParE family	pre_II_T119072	300	100	300	2.81e-157	64.GOMC-BGIocean__1283__1_688	285	toxin-antitoxin system, antitoxin component ; _	pre_II_AT119072	285	100	285	5.8e-149	d__Bacteria;p__Campylobacterota;c__Campylobacteria;o__Campylobacterales;f__Arcobacteraceae;g__Aliarcobacter;s__Aliarcobacter pacificus
GOMC	II	StbE/StbD	64.GOMC-BGIocean__1283	64.GOMC-BGIocean__1283__1_866	279	relE, stbE	pre_II_T119073	279	100	279	1.23e-145	64.GOMC-BGIocean__1283__1_865	252	toxin-antitoxin system, antitoxin component, Phd/YefM family ; stbD	pre_II_AT119073	252	100	252	1.12e-130	d__Bacteria;p__Campylobacterota;c__Campylobacteria;o__Campylobacterales;f__Arcobacteraceae;g__Aliarcobacter;s__Aliarcobacter pacificus
GOMC	II	K07064/PhdYeFM	64.GOMC-BGIocean__12918	64.GOMC-BGIocean__12918__1_1075	429	K07064	pre_II_T108490	429	100	429	0	64.GOMC-BGIocean__12918__1_1074	264	type II toxin-antitoxin system prevent-host-death family antitoxin ; _	pre_II_AT108490	252	100	252	1.12e-130	d__Bacteria;p__Actinobacteriota;c__Rubrobacteria;o__Rubrobacterales;f__Rubrobacteraceae;g__Rubrobacter;s__Rubrobacter indicoceani						PhdYeFM_antitox	PF02604.26	9.8e-14	7	45
GOMC	II	FitB/PhdYeFM	64.GOMC-BGIocean__12920	64.GOMC-BGIocean__12920__1_396	417	FitB	pre_II_T141250	417	100	417	0	64.GOMC-BGIocean__12920__1_395	243	prevent-host-death protein ; _	pre_II_AT141250	243	100	243	1.08e-125	d__Bacteria;p__Actinobacteriota;c__Rubrobacteria;o__Rubrobacterales;f__Rubrobacteraceae;g__SCSIO-52909;s__SCSIO-52909 sp011492945						PhdYeFM_antitox	PF02604.26	2.2e-20	2	62
GOMC	II	HigB-1/HigA-1	64.GOMC-BGIocean__12920	64.GOMC-BGIocean__12920__1_3655	282	higB-1	pre_II_T141252	240	100	240	5.94e-124	64.GOMC-BGIocean__12920__1_3654	333	HigA family addiction module antidote protein ; higA-1	pre_II_AT141252	333	100	333	1.42e-175	d__Bacteria;p__Actinobacteriota;c__Rubrobacteria;o__Rubrobacterales;f__Rubrobacteraceae;g__SCSIO-52909;s__SCSIO-52909 sp011492945
GOMC	II	VapC/VapB	64.GOMC-BGIocean__12924	64.GOMC-BGIocean__12924__1_1011	405	mvpA, vapC	pre_II_T141254	405	100	405	0	64.GOMC-BGIocean__12924__1_1010	240	virulence-associated protein ; mvpT, vapB	pre_II_AT141254	240	100	240	4.97e-124	d__Bacteria;p__Actinobacteriota;c__Rubrobacteria;o__Rubrobacterales;f__Rubrobacteraceae;g__SCSIO-52915;s__SCSIO-52915 sp011492965
GOMC	II	HY/VapB	64.GOMC-BGIocean__12950	64.GOMC-BGIocean__12950__20_21	387	Ribonuclease	pre_II_T119232	372	97.561	41	1.63e-11	64.GOMC-BGIocean__12950__20_22	222	hypothetical protein Tharo_1091 ; _	pre_II_AT228007	201	89.796	49	4.7e-09	d__Bacteria;p__Actinobacteriota;c__Actinomycetia;o__Mycobacteriales;f__JADGOV01;g__;s__						VapB_antitoxin	PF09957.15	6.6e-22	1	42
GOMC	II	VapC/VapB	64.GOMC-BGIocean__12952	64.GOMC-BGIocean__12952__167_6	378	VapC	pre_II_T283629	381	100	33	9.6e-09	64.GOMC-BGIocean__12952__167_5	198	antitoxin VapB32 ; _	pre_II_AT45947	198	82.418	91	1.3e-14	d__Bacteria;p__Actinobacteriota;c__Actinomycetia;o__Mycobacteriales;f__CAJCIY01;g__CAJCIY01;s__						VapB_antitoxin	PF09957.15	6.3e-19	1	44
GOMC	II	HY/TacA1	64.GOMC-BGIocean__12956	64.GOMC-BGIocean__12956__1_1606	294	N-acetyltransferase	pre_I_T136639	45674	91.065	291	6.35e-109	64.GOMC-BGIocean__2698__26_131	291	hypothetical protein EKINANG_27600 ; _	pre_II_AT80276	291	100	291	2.74e-152	d__Bacteria;p__Actinobacteriota;c__Actinomycetia;o__Mycobacteriales;f__Micromonosporaceae;g__KBS50;s__KBS50 sp002285795						TacA1	PF08681.18	3.1e-24	7	81
GOMC	II	HY/TacA1	64.GOMC-BGIocean__12956	64.GOMC-BGIocean__12956__1_1882	294	N-acetyltransferase	pre_I_T136639	45674	91.065	291	6.35e-109	64.GOMC-BGIocean__2698__26_131	273	hypothetical protein EKINANG_27600 ; _	pre_II_AT80276	291	100	291	2.74e-152	d__Bacteria;p__Actinobacteriota;c__Actinomycetia;o__Mycobacteriales;f__Micromonosporaceae;g__KBS50;s__KBS50 sp002285795						TacA1	PF08681.18	3.1e-24	7	81
GOMC	II	HY/TacA1	64.GOMC-BGIocean__12956	64.GOMC-BGIocean__12956__1_304	294	N-acetyltransferase	pre_I_T136639	45674	91.065	291	6.35e-109	64.GOMC-BGIocean__2698__26_131	273	hypothetical protein EKINANG_27600 ; _	pre_II_AT80276	291	100	291	2.74e-152	d__Bacteria;p__Actinobacteriota;c__Actinomycetia;o__Mycobacteriales;f__Micromonosporaceae;g__KBS50;s__KBS50 sp002285795						TacA1	PF08681.18	3.1e-24	7	81
GOMC	II	Gp49/HY	64.GOMC-BGIocean__12957	64.GOMC-BGIocean__12957__20_200	276	hypothetical protein SAMN05444365_102201	pre_II_T37661	366	87.313	268	7.94e-83	64.GOMC-BGIocean__12957__20_201	210	hypothetical protein	pre_II_AT37661	318	86.12	317	2.54e-93	d__Bacteria;p__Actinobacteriota;c__Actinomycetia;o__Mycobacteriales;f__Micromonosporaceae;g__Micromonospora_E;s__Micromonospora_E pattaloongensis	Gp49	PF05973.20	1.6e-20	2	78	HTH_31	PF13560.12	7.3e-15	37	87
GOMC	II	Gp49/HY	64.GOMC-BGIocean__12958	64.GOMC-BGIocean__12958__1_5534	366	conserved hypothetical protein	pre_II_T37661	366	79.32	353	1.43e-61	64.GOMC-BGIocean__12958__1_5533	318	hypothetical protein	pre_II_AT32418	318	81.191	319	1.22e-66	d__Bacteria;p__Actinobacteriota;c__Actinomycetia;o__Mycobacteriales;f__Micromonosporaceae;g__Micromonospora;s__Micromonospora echinofusca	Gp49	PF05973.20	5.4e-24	16	107	HTH_31	PF13560.12	4.7e-15	37	87
GOMC	II	Gp49/HY	64.GOMC-BGIocean__12959	64.GOMC-BGIocean__12959__3_126	393	hypothetical protein JD76_04795	pre_II_T25364	396	80.737	353	7.1e-70	64.GOMC-BGIocean__12959__3_125	306	hypothetical protein	pre_II_AT24871	312	85.016	307	9.17e-83	d__Bacteria;p__Actinobacteriota;c__Actinomycetia;o__Mycobacteriales;f__Micromonosporaceae;g__Micromonospora;s__Micromonospora endolithica	Gp49	PF05973.20	2.1e-21	24	117	HTH_3	PF01381.28	2.1e-14	38	88
GOMC	II	Gp49/HY	64.GOMC-BGIocean__12960	64.GOMC-BGIocean__12960__1_667	420	DNA-binding protein	pre_II_T272966	393	99.491	393	0	64.GOMC-BGIocean__12960__1_666	312	hypothetical protein	pre_II_AT272966	312	100	312	6.26e-164	d__Bacteria;p__Actinobacteriota;c__Actinomycetia;o__Mycobacteriales;f__Micromonosporaceae;g__Micromonospora;s__Micromonospora chalcea	Gp49	PF05973.20	1.3e-21	31	126	HTH_3	PF01381.28	6e-14	37	89
GOMC	II	Gp49/HY	64.GOMC-BGIocean__12960	64.GOMC-BGIocean__12960__1_1278	354	hypothetical protein GA0070560_1187	pre_II_T272965	354	100	354	0	64.GOMC-BGIocean__12960__1_1277	333	hypothetical protein	pre_II_AT272965	321	99.688	321	2.98e-167	d__Bacteria;p__Actinobacteriota;c__Actinomycetia;o__Mycobacteriales;f__Micromonosporaceae;g__Micromonospora;s__Micromonospora chalcea	Gp49	PF05973.20	1.8e-20	10	105	HTH_3	PF01381.28	4e-15	42	92
GOMC	II	Gp49/HY	64.GOMC-BGIocean__12960	64.GOMC-BGIocean__12960__1_828	153	hypothetical protein GA0070622_5919	pre_II_T86687	369	98.693	153	1.49e-72	64.GOMC-BGIocean__12960__1_829	300	hypothetical protein	pre_II_AT86687	333	94.595	333	1.49e-145	d__Bacteria;p__Actinobacteriota;c__Actinomycetia;o__Mycobacteriales;f__Micromonosporaceae;g__Micromonospora;s__Micromonospora chalcea	Gp49	PF05973.20	2.3e-09	2	38	HTH_3	PF01381.28	1.6e-16	46	97
GOMC	II	Gp49/HY	64.GOMC-BGIocean__12960	64.GOMC-BGIocean__12960__1_747	363	hypothetical protein FB455_117117	pre_II_T108788	363	90.782	358	2.14e-134	64.GOMC-BGIocean__12960__1_748	318	hypothetical protein	pre_II_AT108788	318	92.138	318	1.45e-125	d__Bacteria;p__Actinobacteriota;c__Actinomycetia;o__Mycobacteriales;f__Micromonosporaceae;g__Micromonospora;s__Micromonospora chalcea	Gp49	PF05973.20	8.8e-24	16	107	HTH_31	PF13560.12	1.9e-16	36	87
GOMC	II	HY/VapB	64.GOMC-BGIocean__12960	64.GOMC-BGIocean__12960__1_1398	426	hypothetical protein GA0070213_105441	pre_II_T272963	426	98.826	426	0	64.GOMC-BGIocean__12960__1_1397	210	antitoxin of type II TA system, VapB ; _	pre_II_AT272963	210	100	210	2.03e-107	d__Bacteria;p__Actinobacteriota;c__Actinomycetia;o__Mycobacteriales;f__Micromonosporaceae;g__Micromonospora;s__Micromonospora chalcea	PIN	PF01850.27	7.8e-22	6	124
GOMC	II	PilT/VapB	64.GOMC-BGIocean__12960	64.GOMC-BGIocean__12960__12_647	420	twitching motility protein PilT	pre_II_T272962	420	99.048	420	0	64.GOMC-BGIocean__12960__12_646	228	type II toxin-antitoxin system VapB family antitoxin ; _	pre_II_AT272962	210	99.524	210	9.45e-106	d__Bacteria;p__Actinobacteriota;c__Actinomycetia;o__Mycobacteriales;f__Micromonosporaceae;g__Micromonospora;s__Micromonospora chalcea
GOMC	II	K07064/PhdYeFM	64.GOMC-BGIocean__12961	64.GOMC-BGIocean__12961__11_105	411	K07064	pre_II_T166552	411	89.051	411	8.67e-144	64.GOMC-BGIocean__12961__11_106	279	prevent-host-death family protein ; _	pre_II_AT166552	279	88.506	261	1.26e-85	d__Bacteria;p__Actinobacteriota;c__Actinomycetia;o__Mycobacteriales;f__Micromonosporaceae;g__Micromonospora;s__Micromonospora sp004345505						PhdYeFM_antitox	PF02604.26	5.3e-13	2	44
GOMC	II	YoeB/YefM	64.GOMC-BGIocean__12962	64.GOMC-BGIocean__12962__1_4136	258	yoeB	pre_II_T172847	258	98.062	258	1.16e-125	64.GOMC-BGIocean__12962__1_4135	276	type II toxin-antitoxin system prevent-host-death family antitoxin ; yefM	pre_II_AT172847	276	94.203	276	2.72e-117	d__Bacteria;p__Actinobacteriota;c__Actinomycetia;o__Mycobacteriales;f__Micromonosporaceae;g__Micromonospora;s__Micromonospora andamanensis
GOMC	II	Gp49/HY	64.GOMC-BGIocean__12964	64.GOMC-BGIocean__12964__1_2914	420	hypothetical protein FB455_11745	pre_II_T24871	420	100	420	0	64.GOMC-BGIocean__12964__1_2913	258	hypothetical protein	pre_II_AT24871	312	100	312	6.26e-164	d__Bacteria;p__Actinobacteriota;c__Actinomycetia;o__Mycobacteriales;f__Micromonosporaceae;g__Micromonospora;s__Micromonospora aurantiaca	Gp49	PF05973.20	1e-21	31	126	HTH_3	PF01381.28	6e-14	37	89
GOMC	II	Gp49/HY	64.GOMC-BGIocean__12964	64.GOMC-BGIocean__12964__1_2987	363	hypothetical protein FB455_117117	pre_II_T24870	363	99.725	363	0	64.GOMC-BGIocean__12964__1_2988	312	hypothetical protein	pre_II_AT108788	318	100	318	2.95e-167	d__Bacteria;p__Actinobacteriota;c__Actinomycetia;o__Mycobacteriales;f__Micromonosporaceae;g__Micromonospora;s__Micromonospora aurantiaca	Gp49	PF05973.20	2.1e-23	16	107	HTH_31	PF13560.12	3.7e-16	36	87
GOMC	II	Gp49/HY	64.GOMC-BGIocean__12965	64.GOMC-BGIocean__12965__1_2929	393	DNA-binding protein	pre_II_T272966	393	96.947	393	0	64.GOMC-BGIocean__12965__1_2928	312	hypothetical protein	pre_II_AT218875	312	96.154	312	6.44e-144	d__Bacteria;p__Actinobacteriota;c__Actinomycetia;o__Mycobacteriales;f__Micromonosporaceae;g__Micromonospora;s__Micromonospora sediminicola	Gp49	PF05973.20	1.8e-21	22	117	HTH_3	PF01381.28	5.7e-14	37	89
GOMC	II	VapC/VapB	64.GOMC-BGIocean__12965	64.GOMC-BGIocean__12965__1_5327	420	VapC	pre_II_T25000	420	87.143	420	9e-134	64.GOMC-BGIocean__12965__1_5328	222	DUF2191 domain-containing protein ; _	pre_II_AT272962	210	93.81	210	9.72e-86	d__Bacteria;p__Actinobacteriota;c__Actinomycetia;o__Mycobacteriales;f__Micromonosporaceae;g__Micromonospora;s__Micromonospora sediminicola						VapB_antitoxin	PF09957.15	4.7e-17	2	44
GOMC	II	K07064/HY	64.GOMC-BGIocean__12966	64.GOMC-BGIocean__12966__1_3460	411	YoeB	pre_II_T166552	411	87.591	411	8.79e-134	64.GOMC-BGIocean__12966__1_3459	279	prevent-host-death family protein ; K07064	pre_II_AT166552	279	84.588	279	6.3e-74	d__Bacteria;p__Actinobacteriota;c__Actinomycetia;o__Mycobacteriales;f__Micromonosporaceae;g__Micromonospora;s__Micromonospora yangpuensis						PhdYeFM_antitox	PF02604.26	5.8e-13	1	43
GOMC	II	YoeB/PhdYeFM	64.GOMC-BGIocean__12966	64.GOMC-BGIocean__12966__1_3458	258	YoeB	pre_II_T37658	258	93.701	254	4.28e-105	64.GOMC-BGIocean__12966__1_3459	207	prevent-host-death family protein ; K07064	pre_II_AT166552	279	84.588	279	6.3e-74	d__Bacteria;p__Actinobacteriota;c__Actinomycetia;o__Mycobacteriales;f__Micromonosporaceae;g__Micromonospora;s__Micromonospora yangpuensis						PhdYeFM_antitox	PF02604.26	5.8e-13	1	43
GOMC	II	YoeB/YefM	64.GOMC-BGIocean__12966	64.GOMC-BGIocean__12966__1_4440	192	yoeB	pre_II_T22018	255	96.875	192	1.9e-87	64.GOMC-BGIocean__12966__1_4439	285	antitoxin YefM ; yefM	pre_II_AT22018	285	97.544	285	2.74e-137	d__Bacteria;p__Actinobacteriota;c__Actinomycetia;o__Mycobacteriales;f__Micromonosporaceae;g__Micromonospora;s__Micromonospora yangpuensis
GOMC	II	YoeB/HY	64.GOMC-BGIocean__12966	64.GOMC-BGIocean__12966__1_4440	192	yoeB	pre_II_T22018	255	96.875	192	1.9e-87	64.GOMC-BGIocean__12966__1_4441	315	DNA-binding transcriptional regulator, XRE-family HTH domain ; _	pre_II_AT37664	315	90	310	4.09e-111	d__Bacteria;p__Actinobacteriota;c__Actinomycetia;o__Mycobacteriales;f__Micromonosporaceae;g__Micromonospora;s__Micromonospora yangpuensis
GOMC	II	YoeB/YefM	64.GOMC-BGIocean__12968	64.GOMC-BGIocean__12968__8_156	258	yoeB	pre_II_T272964	258	90.079	252	2.03e-88	64.GOMC-BGIocean__12968__8_157	276	type II toxin-antitoxin system prevent-host-death family antitoxin ; yefM	pre_II_AT272964	276	86.232	276	4.78e-80	d__Bacteria;p__Actinobacteriota;c__Actinomycetia;o__Mycobacteriales;f__Micromonosporaceae;g__Micromonospora;s__Micromonospora noduli
GOMC	II	K07064/PhdYeFM	64.GOMC-BGIocean__12969	64.GOMC-BGIocean__12969__18_299	411	K07064	pre_II_T166552	411	88.078	411	4.06e-137	64.GOMC-BGIocean__12969__18_298	315	prevent-host-death family protein ; K07064	pre_II_AT166552	279	86.022	279	1.34e-80	d__Bacteria;p__Actinobacteriota;c__Actinomycetia;o__Mycobacteriales;f__Micromonosporaceae;g__Micromonospora;s__Micromonospora sediminimaris						PhdYeFM_antitox	PF02604.26	2.4e-12	1	41
GOMC	II	HY/VapB	64.GOMC-BGIocean__12971	64.GOMC-BGIocean__12971__43_194	420	hypothetical protein GA0070558_102199	pre_II_T267146	417	82.517	143	4.86e-27	64.GOMC-BGIocean__12971__43_195	207	antitoxin of type II TA system, VapB ; _	pre_II_AT272962	210	84.118	170	3.67e-40	d__Bacteria;p__Actinobacteriota;c__Actinomycetia;o__Mycobacteriales;f__Micromonosporaceae;g__Micromonospora;s__Micromonospora haikouensis	PIN	PF01850.27	2.8e-12	7	119
GOMC	II	YoeB/YefM	64.GOMC-BGIocean__12971	64.GOMC-BGIocean__12971__19_163	255	yoeB	pre_II_T37752	255	90.588	255	2.58e-92	64.GOMC-BGIocean__12971__19_164	285	antitoxin YefM ; yefM	pre_II_AT37752	285	91.579	285	6.13e-109	d__Bacteria;p__Actinobacteriota;c__Actinomycetia;o__Mycobacteriales;f__Micromonosporaceae;g__Micromonospora;s__Micromonospora haikouensis
GOMC	II	YoeB/YefM	64.GOMC-BGIocean__12971	64.GOMC-BGIocean__12971__26_88	258	yoeB	pre_II_T272964	258	91.473	258	2.59e-97	64.GOMC-BGIocean__12971__26_89	276	antitoxin YefM ; yefM	pre_II_AT272964	276	87.681	276	2.83e-87	d__Bacteria;p__Actinobacteriota;c__Actinomycetia;o__Mycobacteriales;f__Micromonosporaceae;g__Micromonospora;s__Micromonospora haikouensis
GOMC	II	K07064/HY	64.GOMC-BGIocean__12971	64.GOMC-BGIocean__12971__43_168	411	K07064	pre_II_T166552	411	97.81	411	0	64.GOMC-BGIocean__12971__43_167	315	DNA-binding transcriptional regulator, XRE-family HTH domain ; _	pre_II_AT37664	315	92.381	315	1.44e-125	d__Bacteria;p__Actinobacteriota;c__Actinomycetia;o__Mycobacteriales;f__Micromonosporaceae;g__Micromonospora;s__Micromonospora haikouensis
GOMC	II	Gp49/HY	64.GOMC-BGIocean__12973	64.GOMC-BGIocean__12973__446_14	324	DNA-binding protein	pre_II_T24871	420	81.495	281	2.72e-58	64.GOMC-BGIocean__12973__446_15	312	hypothetical protein	pre_II_AT218875	312	84.127	315	1.52e-80	d__Bacteria;p__Actinobacteriota;c__Actinomycetia;o__Mycobacteriales;f__Micromonosporaceae;g__Micromonospora;s__Micromonospora echinaurantiaca	Gp49	PF05973.20	4.5e-19	3	84	HTH_3	PF01381.28	5e-14	37	88
GOMC	II	HY/PhdYeFM	64.GOMC-BGIocean__12974	64.GOMC-BGIocean__12974__110_15	384	PIN domain-containing protein	pre_II_T160631	384	95.573	384	1.66e-175	64.GOMC-BGIocean__12974__110_14	444	type II toxin-antitoxin system prevent-host-death family antitoxin ; _	pre_II_AT160631	249	94.378	249	1.24e-105	d__Bacteria;p__Actinobacteriota;c__Actinomycetia;o__Mycobacteriales;f__Micromonosporaceae;g__Micromonospora;s__Micromonospora craniellae						PhdYeFM_antitox	PF02604.26	3.7e-13	7	54
GOMC	II	Gp49/HY	64.GOMC-BGIocean__12974	64.GOMC-BGIocean__12974__96_288	483	DNA-binding protein	pre_II_T37661	366	85.559	367	8.37e-105	64.GOMC-BGIocean__12974__96_287	318	hypothetical protein	pre_II_AT37661	318	87.697	317	1.17e-101	d__Bacteria;p__Actinobacteriota;c__Actinomycetia;o__Mycobacteriales;f__Micromonosporaceae;g__Micromonospora;s__Micromonospora craniellae	Gp49	PF05973.20	6.2e-24	55	145	HTH_31	PF13560.12	7.2e-15	37	87
GOMC	II	YoeB/YefM	64.GOMC-BGIocean__12974	64.GOMC-BGIocean__12974__105_32	255	yoeB	pre_II_T172848	255	100	255	2.44e-132	64.GOMC-BGIocean__12974__105_33	285	type II toxin-antitoxin system prevent-host-death family antitoxin ; yefM	pre_II_AT172848	285	100	285	5.8e-149	d__Bacteria;p__Actinobacteriota;c__Actinomycetia;o__Mycobacteriales;f__Micromonosporaceae;g__Micromonospora;s__Micromonospora craniellae
GOMC	II	YoeB/YefM	64.GOMC-BGIocean__12974	64.GOMC-BGIocean__12974__105_35	258	yoeB	pre_II_T172847	258	100	258	5.31e-134	64.GOMC-BGIocean__12974__105_34	267	type II toxin-antitoxin system prevent-host-death family antitoxin ; yefM	pre_II_AT172847	276	100	276	5.64e-144	d__Bacteria;p__Actinobacteriota;c__Actinomycetia;o__Mycobacteriales;f__Micromonosporaceae;g__Micromonospora;s__Micromonospora craniellae
GOMC	II	HY/HY	64.GOMC-BGIocean__12976	64.GOMC-BGIocean__12976__1_1651	417	hypothetical protein EV371_1681	pre_II_T36623	417	86.486	407	7e-125	64.GOMC-BGIocean__12976__1_1652	291	hypothetical protein	pre_II_AT36623	225	88	225	1.07e-70	d__Bacteria;p__Actinobacteriota;c__Actinomycetia;o__Mycobacteriales;f__Micromonosporaceae;g__Plantactinospora;s__Plantactinospora sp004217235	PIN	PF01850.27	4.6e-14	7	126	FitA-like_RHH	PF22513.2	2.9e-08	2	34
GOMC	II	YoeB/YefM	64.GOMC-BGIocean__12976	64.GOMC-BGIocean__12976__1_289	255	yoeB	pre_II_T37752	255	91.373	255	1.19e-95	64.GOMC-BGIocean__12976__1_290	249	antitoxin YefM ; yefM	pre_II_AT37752	285	89.51	286	6.22e-99	d__Bacteria;p__Actinobacteriota;c__Actinomycetia;o__Mycobacteriales;f__Micromonosporaceae;g__Plantactinospora;s__Plantactinospora sp004217235
GOMC	II	StbE/YefM	64.GOMC-BGIocean__12978	64.GOMC-BGIocean__12978__1_4694	291	relE, stbE	pre_II_T100690	261	100	261	1.3e-135	64.GOMC-BGIocean__12978__1_4693	285	prevent-host-death protein ; yefM	pre_II_AT100690	285	100	285	5.8e-149	d__Bacteria;p__Actinobacteriota;c__Actinomycetia;o__Mycobacteriales;f__Micromonosporaceae;g__Plantactinospora;s__Plantactinospora sp003030345
GOMC	II	HigB-1/HigA-1	64.GOMC-BGIocean__12982	64.GOMC-BGIocean__12982__119_151	282	higB-1	pre_II_T254280	219	98.63	219	2.82e-107	64.GOMC-BGIocean__12982__119_150	303	HigA family addiction module antidote protein ; higA-1	pre_II_AT254280	303	99.67	303	2.84e-157	d__Bacteria;p__Actinobacteriota;c__Actinomycetia;o__Mycobacteriales;f__Mycobacteriaceae;g__Gordonia;s__Gordonia sediminis
GOMC	II	StbE/HigA-1	64.GOMC-BGIocean__12982	64.GOMC-BGIocean__12982__119_145	264	relE, stbE	pre_II_T257513	264	89.015	264	5.8e-89	64.GOMC-BGIocean__12982__119_144	324	HigA family addiction module antidote protein ; higA-1	pre_II_AT108077	321	81.789	313	7.47e-69	d__Bacteria;p__Actinobacteriota;c__Actinomycetia;o__Mycobacteriales;f__Mycobacteriaceae;g__Gordonia;s__Gordonia sediminis
GOMC	II	HY/CopG	64.GOMC-BGIocean__12982	64.GOMC-BGIocean__12982__34_3	303	toxin	pre_II_T254282	246	98.374	246	1.39e-120	64.GOMC-BGIocean__12982__34_2	255	ribbon-helix-helix protein, CopG family ; _	pre_II_AT254282	228	95.614	228	1.18e-100	d__Bacteria;p__Actinobacteriota;c__Actinomycetia;o__Mycobacteriales;f__Mycobacteriaceae;g__Gordonia;s__Gordonia sediminis
GOMC	II	StbE/YefM	64.GOMC-BGIocean__12982	64.GOMC-BGIocean__12982__119_145	264	relE, stbE	pre_II_T257513	264	89.015	264	5.8e-89	64.GOMC-BGIocean__12982__119_146	285	type II toxin-antitoxin system Phd/YefM family antitoxin ; yefM	pre_II_AT212397	285	88.421	285	6.27e-94	d__Bacteria;p__Actinobacteriota;c__Actinomycetia;o__Mycobacteriales;f__Mycobacteriaceae;g__Gordonia;s__Gordonia sediminis
GOMC	II	StbE/YefM	64.GOMC-BGIocean__12983	64.GOMC-BGIocean__12983__15_86	291	relE, stbE	pre_II_T242405	291	98.969	291	2.76e-147	64.GOMC-BGIocean__12983__15_85	276	hypothetical protein GOOTI_219_00110 ; yefM	pre_II_AT239993	276	98.188	276	1.23e-135	d__Bacteria;p__Actinobacteriota;c__Actinomycetia;o__Mycobacteriales;f__Mycobacteriaceae;g__Gordonia;s__Gordonia alkanivorans
GOMC	II	StbE/YefM	64.GOMC-BGIocean__12983	64.GOMC-BGIocean__12983__9_75	291	relE, stbE	pre_II_T284399	291	100	291	2.74e-152	64.GOMC-BGIocean__12983__9_76	309	type II toxin-antitoxin system prevent-host-death family antitoxin ; yefM	pre_II_AT284399	276	100	276	6.38e-144	d__Bacteria;p__Actinobacteriota;c__Actinomycetia;o__Mycobacteriales;f__Mycobacteriaceae;g__Gordonia;s__Gordonia alkanivorans
GOMC	II	K07064/PhdYeFM	64.GOMC-BGIocean__12984	64.GOMC-BGIocean__12984__7_260	405	K07064	pre_II_T276173	405	98.272	405	0	64.GOMC-BGIocean__12984__7_261	276	MULTISPECIES: type II toxin-antitoxin system prevent-host-death family antitoxin ; _	pre_II_AT219244	273	97.436	273	1.22e-130	d__Bacteria;p__Actinobacteriota;c__Actinomycetia;o__Mycobacteriales;f__Mycobacteriaceae;g__Gordonia;s__Gordonia sp002009645						PhdYeFM_antitox	PF02604.26	2e-15	1	43
GOMC	II	StbE/PhdYeFM	64.GOMC-BGIocean__12984	64.GOMC-BGIocean__12984__21_60	291	StbE	pre_II_T242405	291	99.656	291	1.27e-150	64.GOMC-BGIocean__12984__21_59	282	prevent-host-death family protein ; _	pre_II_AT239993	276	97.004	267	1.2e-125	d__Bacteria;p__Actinobacteriota;c__Actinomycetia;o__Mycobacteriales;f__Mycobacteriaceae;g__Gordonia;s__Gordonia sp002009645						PhdYeFM_antitox	PF02604.26	1.6e-23	2	69
GOMC	II	HY/ParD_like	64.GOMC-BGIocean__12984	64.GOMC-BGIocean__12984__1_166	576	ATPase	pre_II_T145614	576	99.479	576	0	64.GOMC-BGIocean__12984__1_165	384	hypothetical protein A8M60_02510 ; _	pre_II_AT242406	384	98.698	384	0	d__Bacteria;p__Actinobacteriota;c__Actinomycetia;o__Mycobacteriales;f__Mycobacteriaceae;g__Gordonia;s__Gordonia sp002009645						ParD_like	PF11903.14	3.3e-18	7	70
GOMC	II	HY/HY	64.GOMC-BGIocean__12985	64.GOMC-BGIocean__12985__1_1337	240	hypothetical protein	pre_II_T98710	240	100	240	4.97e-124	64.GOMC-BGIocean__12985__1_1338	225	hypothetical protein	pre_II_AT98710	225	100	225	1.01e-115	d__Bacteria;p__Actinobacteriota;c__Actinomycetia;o__Mycobacteriales;f__Mycobacteriaceae;g__Gordonia;s__Gordonia iterans	PIN	PF01850.27	6.2e-09	6	65	RHH_1	PF01402.27	1.9e-09	9	34
GOMC	II	VapC/VapB	64.GOMC-BGIocean__12985	64.GOMC-BGIocean__12985__1_873	411	vapC	pre_II_T98709	411	100	411	0	64.GOMC-BGIocean__12985__1_874	249	hypothetical protein C6V83_04375 ; vapB	pre_II_AT98709	249	100	249	5.14e-129	d__Bacteria;p__Actinobacteriota;c__Actinomycetia;o__Mycobacteriales;f__Mycobacteriaceae;g__Gordonia;s__Gordonia iterans
GOMC	II	YoeB/YefM	64.GOMC-BGIocean__12993	64.GOMC-BGIocean__12993__24_51	255	yoeB	pre_II_T25354	261	82.353	85	1.04e-11	64.GOMC-BGIocean__12993__24_50	252	MULTISPECIES: type II toxin-antitoxin system prevent-host-death family antitoxin ; yefM	pre_II_AT143709	267	83.521	267	1.31e-65	d__Bacteria;p__Actinobacteriota;c__Actinomycetia;o__Mycobacteriales;f__Mycobacteriaceae;g__Nocardia;s__Nocardia grenadensis
GOMC	II	RelE/HY	64.GOMC-BGIocean__12995	64.GOMC-BGIocean__12995__576_39	384	RelE	pre_II_T199980	384	100	384	0	64.GOMC-BGIocean__12995__576_38	306	helix-turn-helix domain-containing protein ; _	pre_II_AT199980	330	100	330	6.56e-174	d__Bacteria;p__Actinobacteriota;c__Actinomycetia;o__Mycobacteriales;f__Mycobacteriaceae;g__Nocardia;s__Nocardia seriolae						HTH_3	PF01381.28	4.1e-16	43	93
GOMC	II	MazF/MazE	64.GOMC-BGIocean__12996	64.GOMC-BGIocean__12996__1_2102	357	mazF, ndoA, chpA	pre_II_T203463	357	100	357	0	64.GOMC-BGIocean__12996__1_2103	213	ribbon-helix-helix protein, CopG family ; antitoxin MazE9	pre_II_AT203463	213	100	213	4.44e-109	d__Bacteria;p__Actinobacteriota;c__Actinomycetia;o__Mycobacteriales;f__Mycobacteriaceae;g__Rhodococcus;s__Rhodococcus ruber
GOMC	II	StbE/YefM	64.GOMC-BGIocean__13001	64.GOMC-BGIocean__13001__1_5003	282	relE, stbE	pre_II_T120677	282	98.227	282	5.81e-139	64.GOMC-BGIocean__13001__1_5002	276	RelB/StbD replicon stabilization protein ; yefM	pre_II_AT120677	276	98.188	276	1.23e-135	d__Bacteria;p__Actinobacteriota;c__Actinomycetia;o__Mycobacteriales;f__Mycobacteriaceae;g__Rhodococcus;s__Rhodococcus aetherivorans
GOMC	II	YoeB/YefM	64.GOMC-BGIocean__13004	64.GOMC-BGIocean__13004__1_541	255	yoeB	pre_II_T78648	255	100	255	2.44e-132	64.GOMC-BGIocean__13004__1_542	258	antitoxin YefM ; yefM	pre_II_AT254909	249	100	249	5.14e-129	d__Bacteria;p__Actinobacteriota;c__Actinomycetia;o__Mycobacteriales;f__Mycobacteriaceae;g__Rhodococcus;s__Rhodococcus pyridinivorans
GOMC	II	ATPase/ParD	64.GOMC-BGIocean__13004	64.GOMC-BGIocean__13004__1_3008	570	Predicted ABC-type ATPase	pre_II_T244883	570	100	570	0	64.GOMC-BGIocean__13004__1_3009	387	ParD-like antitoxin of type II toxin-antitoxin system ; _	pre_II_AT78649	387	100	387	0	d__Bacteria;p__Actinobacteriota;c__Actinomycetia;o__Mycobacteriales;f__Mycobacteriaceae;g__Rhodococcus;s__Rhodococcus pyridinivorans
GOMC	II	HY/HY	64.GOMC-BGIocean__13009	64.GOMC-BGIocean__13009__2_6	555	hypothetical protein CBE89_13135	pre_II_T76337	555	100	555	0	64.GOMC-BGIocean__13009__2_5	447	hypothetical protein	pre_II_AT76337	450	100	450	0	d__Bacteria;p__Actinobacteriota;c__Actinomycetia;o__Mycobacteriales;f__Mycobacteriaceae;g__Corynebacterium;s__Corynebacterium striatum	PIN_3	PF13470.12	1e-15	6	112	HTH_17	PF12728.13	7.4e-16	92	140
GOMC	II	StbE/PhdYeFM	64.GOMC-BGIocean__13013	64.GOMC-BGIocean__13013__31_4	276	StbE	pre_II_T218903	276	86.617	269	4.78e-80	64.GOMC-BGIocean__13013__31_5	285	antitoxin ; _	pre_II_AT218903	285	83.158	285	8.07e-69	d__Bacteria;p__Actinobacteriota;c__Actinomycetia;o__Mycobacteriales;f__Mycobacteriaceae;g__Mycobacterium;s__						PhdYeFM_antitox	PF02604.26	1.5e-21	25	95
GOMC	II	K07064/PhdYeFM	64.GOMC-BGIocean__13016	64.GOMC-BGIocean__13016__1_2737	396	K07064	pre_II_T211716	399	100	396	0	64.GOMC-BGIocean__13016__1_2738	258	conserved hypothetical protein ; _	pre_II_AT81262	276	100	276	5.64e-144	d__Bacteria;p__Actinobacteriota;c__Actinomycetia;o__Mycobacteriales;f__Mycobacteriaceae;g__Mycobacterium;s__Mycobacterium sp001886515						PhdYeFM_antitox	PF02604.26	9.7e-13	4	44
GOMC	II	PilT/PhdYeFM	64.GOMC-BGIocean__13016	64.GOMC-BGIocean__13016__1_858	396	PilT	pre_II_T211713	396	94.697	396	1.72e-175	64.GOMC-BGIocean__13016__1_859	228	prevent-host-death protein ; _	pre_II_AT211713	249	98.795	249	5.17e-124	d__Bacteria;p__Actinobacteriota;c__Actinomycetia;o__Mycobacteriales;f__Mycobacteriaceae;g__Mycobacterium;s__Mycobacterium sp001886515						PhdYeFM_antitox	PF02604.26	1.7e-11	3	43
GOMC	II	HY/MT0933	64.GOMC-BGIocean__13016	64.GOMC-BGIocean__13016__1_4855	447	toxin	pre_II_T81264	447	100	447	0	64.GOMC-BGIocean__13016__1_4856	207	hypothetical protein	pre_II_AT81264	207	100	207	9.3e-106	d__Bacteria;p__Actinobacteriota;c__Actinomycetia;o__Mycobacteriales;f__Mycobacteriaceae;g__Mycobacterium;s__Mycobacterium sp001886515	Polyketide_cyc2	PF10604.15	2.5e-24	1	145	MT0933_antitox	PF14013.11	3.6e-23	9	56
GOMC	II	VapC/VapB	64.GOMC-BGIocean__13016	64.GOMC-BGIocean__13016__1_865	399	vapC	pre_II_T211715	399	100	399	0	64.GOMC-BGIocean__13016__1_864	255	antitoxin ; vapB	pre_II_AT211715	264	100	264	2.51e-137	d__Bacteria;p__Actinobacteriota;c__Actinomycetia;o__Mycobacteriales;f__Mycobacteriaceae;g__Mycobacterium;s__Mycobacterium sp001886515
GOMC	II	Doc/PhD	64.GOMC-BGIocean__13016	64.GOMC-BGIocean__13016__1_861	384	doc	pre_II_T211714	384	100	384	0	64.GOMC-BGIocean__13016__1_860	312	antitoxin Phd ; _	pre_II_AT211714	198	100	198	1.48e-100	d__Bacteria;p__Actinobacteriota;c__Actinomycetia;o__Mycobacteriales;f__Mycobacteriaceae;g__Mycobacterium;s__Mycobacterium sp001886515
GOMC	II	HY/ParD_like	64.GOMC-BGIocean__13017	64.GOMC-BGIocean__13017__21_69	579	ATPase	pre_II_T212972	579	99.655	579	0	64.GOMC-BGIocean__13017__21_68	390	hypothetical protein A5731_20530 ; _	pre_II_AT212972	390	99.744	390	0	d__Bacteria;p__Actinobacteriota;c__Actinomycetia;o__Mycobacteriales;f__Mycobacteriaceae;g__Mycobacterium;s__Mycobacterium farcinogenes						ParD_like	PF11903.14	2e-22	7	104
GOMC	II	HY/MT0933	64.GOMC-BGIocean__13017	64.GOMC-BGIocean__13017__20_235	450	toxin	pre_II_T212971	450	99.778	450	0	64.GOMC-BGIocean__13017__20_236	180	hypothetical protein	pre_II_AT212430	180	100	180	8.17e-91	d__Bacteria;p__Actinobacteriota;c__Actinomycetia;o__Mycobacteriales;f__Mycobacteriaceae;g__Mycobacterium;s__Mycobacterium farcinogenes	Polyketide_cyc2	PF10604.15	7.6e-27	1	145	MT0933_antitox	PF14013.11	2.9e-27	4	52
GOMC	II	Doc/PhD	64.GOMC-BGIocean__13017	64.GOMC-BGIocean__13017__34_384	378	doc	pre_II_T235960	384	83.243	185	1.53e-41	64.GOMC-BGIocean__13017__34_385	198	antitoxin Phd ; _	pre_II_AT219215	198	85.354	198	2.05e-52	d__Bacteria;p__Actinobacteriota;c__Actinomycetia;o__Mycobacteriales;f__Mycobacteriaceae;g__Mycobacterium;s__Mycobacterium farcinogenes
GOMC	II	AbiEii/AbiEi	64.GOMC-BGIocean__13018	64.GOMC-BGIocean__13018__129_1	876	hypothetical protein	pre_II_T28676	876	94.863	876	0	64.GOMC-BGIocean__13018__129_2	618	hypothetical protein	pre_II_AT28676	618	95.469	618	0	d__Bacteria;p__Actinobacteriota;c__Actinomycetia;o__Mycobacteriales;f__Mycobacteriaceae;g__Mycobacterium;s__	AbiEii	PF08843.17	1.1e-56	38	259	AbiEi_4	PF13338.12	1.3e-11	9	56
GOMC	II	HY/MT0933	64.GOMC-BGIocean__13018	64.GOMC-BGIocean__13018__803_2	432	toxin	pre_II_T36326	438	89.977	429	4.14e-157	64.GOMC-BGIocean__13018__803_3	231	hypothetical protein	pre_II_AT36326	219	88.745	231	2.38e-72	d__Bacteria;p__Actinobacteriota;c__Actinomycetia;o__Mycobacteriales;f__Mycobacteriaceae;g__Mycobacterium;s__	Polyketide_cyc2	PF10604.15	2e-28	1	142	MT0933_antitox	PF14013.11	1.2e-21	4	52
GOMC	II	MazF/MazE	64.GOMC-BGIocean__13018	64.GOMC-BGIocean__13018__768_3	345	mazF, ndoA, chpA	pre_II_T36183	333	96.396	333	1.52e-155	64.GOMC-BGIocean__13018__768_2	168	antitoxin MazE ; _	pre_II_AT36388	207	96.429	168	3.58e-74	d__Bacteria;p__Actinobacteriota;c__Actinomycetia;o__Mycobacteriales;f__Mycobacteriaceae;g__Mycobacterium;s__
GOMC	II	HY/HY	64.GOMC-BGIocean__13019	64.GOMC-BGIocean__13019__3_75	561	hypothetical protein MHIP_01180	pre_II_T36177	561	100	561	0	64.GOMC-BGIocean__13019__3_76	420	hypothetical protein	pre_II_AT36177	342	100	342	1.46e-180	d__Bacteria;p__Actinobacteriota;c__Actinomycetia;o__Mycobacteriales;f__Mycobacteriaceae;g__Mycobacterium;s__Mycobacterium poriferae	RES	PF08808.17	1.3e-21	25	148	Xre_MbcA_ParS_C	PF09722.15	2.7e-10	63	110	Xre-like-HTH	PF20432.4	4.2e-06	5	37
GOMC	II	K07064/HY	64.GOMC-BGIocean__13019	64.GOMC-BGIocean__13019__259_10	432	K07064	pre_II_T36169	432	97.685	432	0	64.GOMC-BGIocean__13019__259_11	228	hypothetical protein MPOR_12890 ; _	pre_II_AT36169	258	97.276	257	9.01e-122	d__Bacteria;p__Actinobacteriota;c__Actinomycetia;o__Mycobacteriales;f__Mycobacteriaceae;g__Mycobacterium;s__Mycobacterium poriferae						RHH_1	PF01402.27	8.5e-11	2	38
GOMC	II	VapC/HY	64.GOMC-BGIocean__13019	64.GOMC-BGIocean__13019__207_40	411	VapC	pre_II_T36176	411	97.08	411	0	64.GOMC-BGIocean__13019__207_39	222	hypothetical protein MHIP_01490 ; _	pre_II_AT24992	228	96.491	228	4.82e-104	d__Bacteria;p__Actinobacteriota;c__Actinomycetia;o__Mycobacteriales;f__Mycobacteriaceae;g__Mycobacterium;s__Mycobacterium poriferae						NikA-like	PF21983.2	2.1e-06	15	56
GOMC	II	MazF/MazE	64.GOMC-BGIocean__13019	64.GOMC-BGIocean__13019__227_14	342	mazF, ndoA, chpA	pre_II_T36172	345	96.491	342	1.5e-160	64.GOMC-BGIocean__13019__227_15	249	antitoxin MazE6 ; antitoxin MazE6	pre_II_AT36172	249	98.394	249	2.41e-122	d__Bacteria;p__Actinobacteriota;c__Actinomycetia;o__Mycobacteriales;f__Mycobacteriaceae;g__Mycobacterium;s__Mycobacterium poriferae
GOMC	II	HigB-1/HigA-1	64.GOMC-BGIocean__13019	64.GOMC-BGIocean__13019__203_9	282	higB-1	pre_II_T36175	282	96.809	282	2.72e-132	64.GOMC-BGIocean__13019__203_10	297	transcriptional regulator ; higA-1	pre_II_AT36175	297	94.949	297	1.34e-130	d__Bacteria;p__Actinobacteriota;c__Actinomycetia;o__Mycobacteriales;f__Mycobacteriaceae;g__Mycobacterium;s__Mycobacterium poriferae
GOMC	II	HY/MT0933	64.GOMC-BGIocean__13020	64.GOMC-BGIocean__13020__1_4863	447	SRPBCC family protein	pre_II_T111170	447	100	447	0	64.GOMC-BGIocean__13020__1_4864	207	hypothetical protein	pre_II_AT111170	207	100	207	9.3e-106	d__Bacteria;p__Actinobacteriota;c__Actinomycetia;o__Mycobacteriales;f__Mycobacteriaceae;g__Mycobacterium;s__Mycobacterium sp008329905	Polyketide_cyc2	PF10604.15	3.8e-25	1	144	MT0933_antitox	PF14013.11	7e-23	9	56
GOMC	II	ParE1_3_4/ParD1_3_4	64.GOMC-BGIocean__13020	64.GOMC-BGIocean__13020__2_109	297	parE1_3_4	pre_II_T111171	297	100	297	1.29e-155	64.GOMC-BGIocean__13020__2_110	234	type II toxin-antitoxin system ParD family antitoxin ; parD1_3_4	pre_II_AT111171	252	100	252	1.12e-130	d__Bacteria;p__Actinobacteriota;c__Actinomycetia;o__Mycobacteriales;f__Mycobacteriaceae;g__Mycobacterium;s__Mycobacterium sp008329905
GOMC	II	VapC/PhdYeFM	64.GOMC-BGIocean__13021	64.GOMC-BGIocean__13021__73_28	411	VapC	pre_II_T36300	411	95.62	411	0	64.GOMC-BGIocean__13021__73_27	138	antitoxin ; _	pre_II_AT36300	258	98.062	258	1.16e-125	d__Bacteria;p__Actinobacteriota;c__Actinomycetia;o__Mycobacteriales;f__Mycobacteriaceae;g__Mycobacterium;s__Mycobacterium gallinarum						PhdYeFM_antitox	PF02604.26	4.5e-12	1	46
GOMC	II	HY/MT0933	64.GOMC-BGIocean__13021	64.GOMC-BGIocean__13021__71_37	447	toxin Rv0910/MT0934	pre_II_T212403	447	80.365	438	7.87e-90	64.GOMC-BGIocean__13021__71_36	282	hypothetical protein	pre_II_AT61244	207	83.333	150	1.13e-31	d__Bacteria;p__Actinobacteriota;c__Actinomycetia;o__Mycobacteriales;f__Mycobacteriaceae;g__Mycobacterium;s__Mycobacterium gallinarum	Polyketide_cyc2	PF10604.15	4.6e-26	1	145	MT0933_antitox	PF14013.11	2e-22	4	52
GOMC	II	HY/HY	64.GOMC-BGIocean__13021	64.GOMC-BGIocean__13021__47_12	111	hypothetical protein MGALJ_53140	pre_II_T36299	381	99.099	111	4.82e-51	64.GOMC-BGIocean__13021__47_13	342	hypothetical protein MGALJ_53130 ; _	pre_II_AT36299	249	96.787	249	1.22e-115	d__Bacteria;p__Actinobacteriota;c__Actinomycetia;o__Mycobacteriales;f__Mycobacteriaceae;g__Mycobacterium;s__Mycobacterium gallinarum
GOMC	II	HY/TacA1	64.GOMC-BGIocean__13024	64.GOMC-BGIocean__13024__53_10	294	N-acetyltransferase	pre_I_T136639	45674	91.065	291	6.35e-109	64.GOMC-BGIocean__2698__26_131	267	hypothetical protein EKINANG_27600 ; _	pre_II_AT36328	270	92.593	270	2.69e-107	d__Bacteria;p__Actinobacteriota;c__Actinomycetia;o__Mycobacteriales;f__Mycobacteriaceae;g__Mycobacterium;s__Mycobacterium syngnathidarum						TacA1	PF08681.18	2.3e-27	7	82
GOMC	II	HY/ParD_like	64.GOMC-BGIocean__13024	64.GOMC-BGIocean__13024__57_297	579	ATPase	pre_II_T212972	579	90.442	565	0	64.GOMC-BGIocean__13024__57_296	390	hypothetical protein E0T84_04000 ; _	pre_II_AT212972	390	92.042	377	6.29e-150	d__Bacteria;p__Actinobacteriota;c__Actinomycetia;o__Mycobacteriales;f__Mycobacteriaceae;g__Mycobacterium;s__Mycobacterium syngnathidarum						ParD_like	PF11903.14	6.2e-23	7	105
GOMC	II	HY/MT0933	64.GOMC-BGIocean__13024	64.GOMC-BGIocean__13024__95_6	450	SRPBCC family protein	pre_II_T263170	450	93.126	451	0	64.GOMC-BGIocean__13024__95_5	180	hypothetical protein	pre_II_AT169713	180	95	180	8.34e-76	d__Bacteria;p__Actinobacteriota;c__Actinomycetia;o__Mycobacteriales;f__Mycobacteriaceae;g__Mycobacterium;s__Mycobacterium syngnathidarum	Polyketide_cyc2	PF10604.15	8.7e-28	1	145	MT0933_antitox	PF14013.11	6.1e-27	4	52
GOMC	II	HY/MT0933	64.GOMC-BGIocean__13025	64.GOMC-BGIocean__13025__138_3	447	Toxin	pre_II_T285136	447	100	447	0	64.GOMC-BGIocean__13025__138_2	189	hypothetical protein	pre_II_AT285136	189	100	189	8.58e-96	d__Bacteria;p__Actinobacteriota;c__Actinomycetia;o__Mycobacteriales;f__Mycobacteriaceae;g__Mycobacterium;s__Mycobacterium marinum	Polyketide_cyc2	PF10604.15	3e-26	1	142	MT0933_antitox	PF14013.11	2e-25	4	50
GOMC	II	MazF/MazE	64.GOMC-BGIocean__13025	64.GOMC-BGIocean__13025__113_46	333	mazF, ndoA, chpA	pre_II_T285135	333	99.7	333	6.63e-174	64.GOMC-BGIocean__13025__113_45	168	Antitoxin MazE ; _	pre_II_AT285135	207	100	168	3.53e-84	d__Bacteria;p__Actinobacteriota;c__Actinomycetia;o__Mycobacteriales;f__Mycobacteriaceae;g__Mycobacterium;s__Mycobacterium marinum
GOMC	II	HY/HY	64.GOMC-BGIocean__13028	64.GOMC-BGIocean__13028__1_2940	300	Uncharacterized conserved protein	pre_II_T210262	561	96.949	295	6.22e-139	64.GOMC-BGIocean__13028__1_2941	342	hypothetical protein	pre_II_AT210262	342	99.413	341	1.13e-176	d__Bacteria;p__Actinobacteriota;c__Actinomycetia;o__Mycobacteriales;f__Mycobacteriaceae;g__Mycobacterium;s__Mycobacterium gilvum	RES	PF08808.17	6.6e-08	20	95	Xre_MbcA_ParS_C	PF09722.15	3.6e-10	63	110	Xre-like-HTH	PF20432.4	2.3e-06	5	37
GOMC	II	HY/ParD_like	64.GOMC-BGIocean__13028	64.GOMC-BGIocean__13028__1_5083	582	ATPase	pre_II_T24997	582	97.595	582	0	64.GOMC-BGIocean__13028__1_5084	390	Protein of uncharacterised function (DUF3423) ; _	pre_II_AT24997	390	99.744	390	0	d__Bacteria;p__Actinobacteriota;c__Actinomycetia;o__Mycobacteriales;f__Mycobacteriaceae;g__Mycobacterium;s__Mycobacterium gilvum						ParD_like	PF11903.14	2e-23	7	106
GOMC	II	HY/VapB	64.GOMC-BGIocean__13028	64.GOMC-BGIocean__13028__1_5087	411	PIN domain-containing protein	pre_II_T24996	411	99.757	411	0	64.GOMC-BGIocean__13028__1_5086	198	antitoxin VapB27 ; _	pre_II_AT24996	240	100	240	4.97e-124	d__Bacteria;p__Actinobacteriota;c__Actinomycetia;o__Mycobacteriales;f__Mycobacteriaceae;g__Mycobacterium;s__Mycobacterium gilvum
GOMC	II	VapC/HY	64.GOMC-BGIocean__13028	64.GOMC-BGIocean__13028__2_66	411	VapC toxin family PIN domain ribonuclease	pre_II_T24992	411	95.864	411	0	64.GOMC-BGIocean__13028__2_67	228	Conserved protein of uncharacterised function, possible antitoxin ; _	pre_II_AT24992	228	96.053	228	2.24e-102	d__Bacteria;p__Actinobacteriota;c__Actinomycetia;o__Mycobacteriales;f__Mycobacteriaceae;g__Mycobacterium;s__Mycobacterium gilvum
GOMC	II	Zeta/ParD	64.GOMC-BGIocean__13029	64.GOMC-BGIocean__13029__76_75	582	Uncharacterised protein	pre_II_T54297	582	83.566	572	7.38e-151	64.GOMC-BGIocean__13029__76_76	390	hypothetical protein	pre_II_AT24997	390	83.918	342	3.19e-88	d__Bacteria;p__Actinobacteriota;c__Actinomycetia;o__Mycobacteriales;f__Mycobacteriaceae;g__Mycobacterium;s__Mycobacterium vanbaalenii_A	Zeta_toxin	PF06414.18	2.1e-17	4	142	ParD_like	PF11903.14	9.3e-23	7	104
GOMC	II	HY/MT0933	64.GOMC-BGIocean__13029	64.GOMC-BGIocean__13029__13_71	435	Toxin	pre_II_T27930	438	85.615	431	7.28e-125	64.GOMC-BGIocean__13029__13_72	282	hypothetical protein	pre_II_AT28695	180	85.897	156	5.18e-40	d__Bacteria;p__Actinobacteriota;c__Actinomycetia;o__Mycobacteriales;f__Mycobacteriaceae;g__Mycobacterium;s__Mycobacterium vanbaalenii_A	Polyketide_cyc2	PF10604.15	3.7e-28	1	143	MT0933_antitox	PF14013.11	9.6e-26	4	52
GOMC	II	StbE/YefM	64.GOMC-BGIocean__13029	64.GOMC-BGIocean__13029__25_11	276	relE, stbE	pre_II_T25552	264	79.348	184	2.39e-28	64.GOMC-BGIocean__13029__25_12	273	Antitoxin RelF ; yefM	pre_II_AT75421	282	82.731	249	2.92e-57	d__Bacteria;p__Actinobacteriota;c__Actinomycetia;o__Mycobacteriales;f__Mycobacteriaceae;g__Mycobacterium;s__Mycobacterium vanbaalenii_A
GOMC	II	Nucleic acid-binding protein /MazE	64.GOMC-BGIocean__13030	64.GOMC-BGIocean__13030__1_863	411	putative nucleic acid-binding protein, contains PIN domain	pre_II_T25747	411	100	411	0	64.GOMC-BGIocean__13030__1_864	258	prevent-host-death family protein ; _	pre_II_AT25747	258	100	258	5.31e-134	d__Bacteria;p__Actinobacteriota;c__Actinomycetia;o__Mycobacteriales;f__Mycobacteriaceae;g__Mycobacterium;s__Mycobacterium rhodesiae_A
GOMC	II	StbE/PhdYeFM	64.GOMC-BGIocean__13033	64.GOMC-BGIocean__13033__2_122	282	StbE	pre_II_T75421	282	100	282	2.67e-147	64.GOMC-BGIocean__13033__2_123	270	prevent-host-death family protein ; _	pre_II_AT75421	282	100	282	2.67e-147	d__Bacteria;p__Actinobacteriota;c__Actinomycetia;o__Mycobacteriales;f__Mycobacteriaceae;g__Mycobacterium;s__Mycobacterium dioxanotrophicus						PhdYeFM_antitox	PF02604.26	1.5e-22	1	69
GOMC	II	HY/ParD_like	64.GOMC-BGIocean__13033	64.GOMC-BGIocean__13033__1_3520	582	ATPase	pre_II_T75418	582	100	582	0	64.GOMC-BGIocean__13033__1_3521	390	hypothetical protein BTO20_17320 ; _	pre_II_AT75418	390	100	390	0	d__Bacteria;p__Actinobacteriota;c__Actinomycetia;o__Mycobacteriales;f__Mycobacteriaceae;g__Mycobacterium;s__Mycobacterium dioxanotrophicus						ParD_like	PF11903.14	2e-22	7	105
GOMC	II	HY/MT0933	64.GOMC-BGIocean__13033	64.GOMC-BGIocean__13033__1_5941	447	toxin	pre_II_T75420	447	100	447	0	64.GOMC-BGIocean__13033__1_5942	180	hypothetical protein	pre_II_AT75420	180	100	180	8.17e-91	d__Bacteria;p__Actinobacteriota;c__Actinomycetia;o__Mycobacteriales;f__Mycobacteriaceae;g__Mycobacterium;s__Mycobacterium dioxanotrophicus	Polyketide_cyc2	PF10604.15	3.4e-27	1	145	MT0933_antitox	PF14013.11	8.6e-25	4	52
GOMC	II	ParE1_3_4/ParD1_3_4	64.GOMC-BGIocean__13033	64.GOMC-BGIocean__13033__1_3488	288	parE1_3_4	pre_II_T75417	300	100	288	1.26e-150	64.GOMC-BGIocean__13033__1_3489	249	antitoxin ; parD1_3_4	pre_II_AT75417	252	100	252	1.12e-130	d__Bacteria;p__Actinobacteriota;c__Actinomycetia;o__Mycobacteriales;f__Mycobacteriaceae;g__Mycobacterium;s__Mycobacterium dioxanotrophicus
GOMC	II	StbE/YefM	64.GOMC-BGIocean__13033	64.GOMC-BGIocean__13033__3_150	279	relE, stbE	pre_II_T75422	279	100	279	1.23e-145	64.GOMC-BGIocean__13033__3_151	270	prevent-host-death family protein ; yefM	pre_II_AT75422	270	100	270	1.19e-140	d__Bacteria;p__Actinobacteriota;c__Actinomycetia;o__Mycobacteriales;f__Mycobacteriaceae;g__Mycobacterium;s__Mycobacterium dioxanotrophicus
GOMC	II	HY/MT0933	64.GOMC-BGIocean__13034	64.GOMC-BGIocean__13034__79_27	438	SRPBCC family protein	pre_II_T36296	444	83.524	437	2.08e-110	64.GOMC-BGIocean__13034__79_28	258	hypothetical protein	pre_II_AT235968	180	88.112	143	1.01e-41	d__Bacteria;p__Actinobacteriota;c__Actinomycetia;o__Mycobacteriales;f__Mycobacteriaceae;g__Mycobacterium;s__Mycobacterium palauense	Polyketide_cyc2	PF10604.15	6e-28	1	142	MT0933_antitox	PF14013.11	3.7e-25	8	56
GOMC	II	HY/ParD_like	64.GOMC-BGIocean__13035	64.GOMC-BGIocean__13035__127_4	579	ATPase	pre_II_T295376	594	77.821	514	2.25e-81	64.GOMC-BGIocean__13035__127_3	390	hypothetical protein B1790_32660 ; _	pre_II_AT118344	393	77.212	373	3.35e-53	d__Bacteria;p__Actinobacteriota;c__Actinomycetia;o__Mycobacteriales;f__Mycobacteriaceae;g__Mycobacterium;s__Mycobacterium sp002043095						ParD_like	PF11903.14	3.4e-21	7	106
GOMC	II	Gp49/HY	64.GOMC-BGIocean__13035	64.GOMC-BGIocean__13035__2_3	354	hypothetical protein B1790_05360	pre_II_T36257	351	79.747	316	1.08e-57	64.GOMC-BGIocean__13035__2_2	330	hypothetical protein	pre_II_AT227831	330	80.665	331	3.54e-67	d__Bacteria;p__Actinobacteriota;c__Actinomycetia;o__Mycobacteriales;f__Mycobacteriaceae;g__Mycobacterium;s__Mycobacterium sp002043095	Gp49	PF05973.20	1.6e-23	17	107	HTH_37	PF13744.12	5.3e-10	38	97
GOMC	II	HY/MT0933	64.GOMC-BGIocean__13035	64.GOMC-BGIocean__13035__87_43	441	toxin	pre_II_T36406	438	78.995	438	3.66e-78	64.GOMC-BGIocean__13035__87_42	270	hypothetical protein	pre_II_AT237413	216	84.868	152	1.07e-36	d__Bacteria;p__Actinobacteriota;c__Actinomycetia;o__Mycobacteriales;f__Mycobacteriaceae;g__Mycobacterium;s__Mycobacterium sp002043095	Polyketide_cyc2	PF10604.15	6.4e-28	1	145	MT0933_antitox	PF14013.11	2e-23	4	51
GOMC	II	YoeB/YefM	64.GOMC-BGIocean__13042	64.GOMC-BGIocean__13042__1_65	261	yoeB	pre_II_T64210	261	100	261	1.16e-135	64.GOMC-BGIocean__13042__1_66	252	prevent-host-death family protein ; yefM	pre_II_AT64210	252	100	252	1.12e-130	d__Bacteria;p__Actinobacteriota;c__Actinomycetia;o__Mycobacteriales;f__Pseudonocardiaceae;g__Actinoalloteichus;s__Actinoalloteichus fjordicus
GOMC	II	HY/VapB	64.GOMC-BGIocean__13045	64.GOMC-BGIocean__13045__1_3583	405	PIN domain-containing protein	pre_II_T143034	405	100	405	0	64.GOMC-BGIocean__13045__1_3584	231	type II toxin-antitoxin system VapB family antitoxin ; _	pre_II_AT143034	216	100	216	9.69e-111	d__Bacteria;p__Actinobacteriota;c__Actinomycetia;o__Mycobacteriales;f__Pseudonocardiaceae;g__Allosaccharopolyspora;s__Allosaccharopolyspora coralli
GOMC	II	VapC/VapB	64.GOMC-BGIocean__13045	64.GOMC-BGIocean__13045__1_2207	399	VapC toxin family PIN domain ribonuclease	pre_II_T143033	399	100	399	0	64.GOMC-BGIocean__13045__1_2208	228	type II toxin-antitoxin system VapB family antitoxin ; _	pre_II_AT143033	198	100	198	8.9e-101	d__Bacteria;p__Actinobacteriota;c__Actinomycetia;o__Mycobacteriales;f__Pseudonocardiaceae;g__Allosaccharopolyspora;s__Allosaccharopolyspora coralli
GOMC	II	HY/CcdA	64.GOMC-BGIocean__13046	64.GOMC-BGIocean__13046__39_1	396	PIN domain-containing protein	pre_II_T32419	396	97.727	396	0	64.GOMC-BGIocean__13046__39_2	468	Post-segregation antitoxin (ccd killing mechanism protein) encoded by the F plasmid ; _	pre_II_AT32419	243	96.296	243	1.11e-110	d__Bacteria;p__Actinobacteriota;c__Actinomycetia;o__Mycobacteriales;f__Pseudonocardiaceae;g__Pseudonocardia;s__Pseudonocardia ammonioxydans						CcdA	PF07362.18	3.4e-11	3	46
GOMC	II	HigB-1/HigA-1	64.GOMC-BGIocean__13047	64.GOMC-BGIocean__13047__175_65	285	higB-1	pre_II_T288314	282	76.037	217	1.92e-24	64.GOMC-BGIocean__13047__175_64	294	addiction module antidote protein, HigA family ; higA-1	pre_II_AT287794	294	82.533	229	4.13e-51	d__Bacteria;p__Actinobacteriota;c__Actinomycetia;o__Mycobacteriales;f__Pseudonocardiaceae;g__Pseudonocardia;s__Pseudonocardia sp001942415
GOMC	II	YoeB/YefM	64.GOMC-BGIocean__13051	64.GOMC-BGIocean__13051__340_22	213	Txe/YoeB family addiction module toxin	pre_II_T149368	261	94.444	36	2.38e-07	64.GOMC-BGIocean__13051__340_23	261	type II toxin-antitoxin system prevent-host-death family antitoxin ; yefM	pre_II_AT244813	249	81.595	163	1.31e-30	d__Bacteria;p__Actinobacteriota;c__Actinomycetia;o__Mycobacteriales;f__Pseudonocardiaceae;g__Actinomycetospora;s__
GOMC	II	MazF/MazE	64.GOMC-BGIocean__13052	64.GOMC-BGIocean__13052__1_3421	348	mazF, ndoA, chpA	pre_II_T62568	351	100	348	0	64.GOMC-BGIocean__13052__1_3422	219	antitoxin ; antitoxin MazE9	pre_II_AT62568	225	100	219	2.11e-112	d__Bacteria;p__Actinobacteriota;c__Actinomycetia;o__Mycobacteriales;f__Pseudonocardiaceae;g__Amycolatopsis;s__Amycolatopsis albispora
GOMC	II	YoeB/YefM	64.GOMC-BGIocean__13059	64.GOMC-BGIocean__13059__39_9	261	yoeB	pre_II_T215586	261	86.973	261	5.81e-79	64.GOMC-BGIocean__13059__39_10	252	antitoxin YefM ; yefM	pre_II_AT142394	258	83.193	238	1.28e-55	d__Bacteria;p__Actinobacteriota;c__Actinomycetia;o__Mycobacteriales;f__SCTD01;g__;s__
GOMC	II	YoeB/YefM	64.GOMC-BGIocean__13062	64.GOMC-BGIocean__13062__144_22	261	yoeB	pre_II_T209231	261	81.369	263	2.16e-53	64.GOMC-BGIocean__13062__144_21	255	antitoxin YefM ; yefM	pre_II_AT127223	252	82.105	190	1.64e-39	d__Bacteria;p__Actinobacteriota;c__Actinomycetia;o__Mycobacteriales;f__Geodermatophilaceae;g__JACCQS01;s__
GOMC	II	YoeB/YefM	64.GOMC-BGIocean__13063	64.GOMC-BGIocean__13063__35_65	261	yoeB	pre_II_T215586	261	81.395	258	3.62e-51	64.GOMC-BGIocean__13063__35_64	255	MULTISPECIES: type II toxin-antitoxin system prevent-host-death family antitoxin ; yefM	pre_II_AT238140	252	76.078	255	6e-29	d__Bacteria;p__Actinobacteriota;c__Actinomycetia;o__Mycobacteriales;f__Nakamurellaceae;g__Nakamurella;s__
GOMC	II	YoeB/YefM	64.GOMC-BGIocean__13065	64.GOMC-BGIocean__13065__184_4	261	yoeB	pre_II_T129007	249	86.992	246	5.85e-74	64.GOMC-BGIocean__13065__184_5	258	antitoxin YefM ; yefM	pre_II_AT129007	252	84.615	247	1.61e-64	d__Bacteria;p__Actinobacteriota;c__Actinomycetia;o__Mycobacteriales;f__Nakamurellaceae;g__Nakamurella;s__
GOMC	II	YoeB/YefM	64.GOMC-BGIocean__13065	64.GOMC-BGIocean__13065__18_6	261	yoeB	pre_II_T249308	258	82.072	251	2.16e-53	64.GOMC-BGIocean__13065__18_7	243	type II toxin-antitoxin system prevent-host-death family antitoxin ; yefM	pre_II_AT149375	258	82.178	202	7.7e-43	d__Bacteria;p__Actinobacteriota;c__Actinomycetia;o__Mycobacteriales;f__Nakamurellaceae;g__Nakamurella;s__
GOMC	II	Gp49/HY	64.GOMC-BGIocean__13071	64.GOMC-BGIocean__13071__1_3353	315	addiction module protein	pre_II_T72813	315	100	315	1.36e-165	64.GOMC-BGIocean__13071__1_3352	294	hypothetical protein	pre_II_AT72813	294	100	294	5.96e-154	d__Bacteria;p__Actinobacteriota;c__Actinomycetia;o__Propionibacteriales;f__Propionibacteriaceae;g__Arachnia;s__Arachnia flavescens	Gp49	PF05973.20	1.6e-08	13	82	dnstrm_HI1420	PF21716.3	1.3e-25	6	93
GOMC	II	YoeB/YefM	64.GOMC-BGIocean__13072	64.GOMC-BGIocean__13072__11_47	255	yoeB	pre_II_T170962	267	92.857	252	1.18e-100	64.GOMC-BGIocean__13072__11_46	261	type II toxin-antitoxin system Phd/YefM family antitoxin ; yefM	pre_II_AT170962	243	90.123	243	1.15e-85	d__Bacteria;p__Actinobacteriota;c__Actinomycetia;o__Propionibacteriales;f__Propionibacteriaceae;g__Arachnia;s__Arachnia antarctica
GOMC	II	MazF/MazE	64.GOMC-BGIocean__13075	64.GOMC-BGIocean__13075__1_993	315	mazF, ndoA, chpA	pre_II_T142395	315	100	315	1.36e-165	64.GOMC-BGIocean__13075__1_994	1467	ribbon-helix-helix protein, CopG family ; antitoxin MazE3	pre_II_AT142395	234	100	234	7.15e-120	d__Bacteria;p__Actinobacteriota;c__Actinomycetia;o__Propionibacteriales;f__Propionibacteriaceae;g__Raineyella;s__Raineyella sp009646095
GOMC	II	YoeB/YefM	64.GOMC-BGIocean__13075	64.GOMC-BGIocean__13075__1_351	357	yoeB	pre_II_T142394	357	100	357	0	64.GOMC-BGIocean__13075__1_350	255	type II toxin-antitoxin system prevent-host-death family antitoxin ; yefM	pre_II_AT142394	258	100	258	5.31e-134	d__Bacteria;p__Actinobacteriota;c__Actinomycetia;o__Propionibacteriales;f__Propionibacteriaceae;g__Raineyella;s__Raineyella sp009646095
GOMC	II	MazF/MazE	64.GOMC-BGIocean__1308	64.GOMC-BGIocean__1308__6_18	336	mazF, ndoA, chpA	pre_II_T24765	336	78.107	338	7.93e-54	64.GOMC-BGIocean__1308__6_17	246	transcriptional regulator/antitoxin, MazE ; mazE, chpAI	pre_II_AT24765	246	92.958	142	7.29e-53	d__Bacteria;p__Campylobacterota;c__Campylobacteria;o__Campylobacterales;f__Arcobacteraceae;g__Arcobacter;s__Arcobacter sp004116465
GOMC	II	YoeB/YefM	64.GOMC-BGIocean__13087	64.GOMC-BGIocean__13087__23_17	264	yoeB	pre_II_T90622	261	95.076	264	1.56e-114	64.GOMC-BGIocean__13087__23_16	258	type II toxin-antitoxin system prevent-host-death family antitoxin ; yefM	pre_II_AT90622	258	96.512	258	5.49e-119	d__Bacteria;p__Actinobacteriota;c__Actinomycetia;o__Propionibacteriales;f__Nocardioidaceae;g__Nocardioides;s__
GOMC	II	Diaminopimelate decarboxylase/HY	64.GOMC-BGIocean__13097	64.GOMC-BGIocean__13097__1_1574	399	Diaminopimelate decarboxylase	pre_II_T99129	396	100	396	0	64.GOMC-BGIocean__13097__1_1573	306	transcriptional regulator ; _	pre_II_AT99129	306	100	306	1.33e-160	d__Bacteria;p__Actinobacteriota;c__Actinomycetia;o__Propionibacteriales;f__Nocardioidaceae;g__Aeromicrobium;s__Aeromicrobium sp003443875						HTH_31	PF13560.12	1.8e-13	35	85
GOMC	II	K07064/HY	64.GOMC-BGIocean__13097	64.GOMC-BGIocean__13097__1_1626	429	K07064	pre_II_T99130	429	100	429	0	64.GOMC-BGIocean__13097__1_1627	252	CopG family transcriptional regulator ; _	pre_II_AT99130	240	100	228	2.2e-117	d__Bacteria;p__Actinobacteriota;c__Actinomycetia;o__Propionibacteriales;f__Nocardioidaceae;g__Aeromicrobium;s__Aeromicrobium sp003443875
GOMC	II	VapC/PhdYeFM	64.GOMC-BGIocean__13099	64.GOMC-BGIocean__13099__44_135	198	VapC	pre_II_T119749	396	86.935	199	2.04e-57	64.GOMC-BGIocean__13099__44_136	228	hypothetical protein BJF81_04845 ; _	pre_II_AT120815	276	82.609	276	6.31e-64	d__Bacteria;p__Actinobacteriota;c__Actinomycetia;o__Actinomycetales;f__Dermatophilaceae;g__Ornithinimicrobium;s__Ornithinimicrobium sp001942405						PhdYeFM_antitox	PF02604.26	1e-13	3	43
GOMC	II	HigB-1/HigA-1	64.GOMC-BGIocean__13099	64.GOMC-BGIocean__13099__33_212	282	higB-1	pre_II_T128760	282	88.968	281	4.79e-95	64.GOMC-BGIocean__13099__33_213	297	addiction module antidote protein, HigA family ; higA-1	pre_II_AT128760	297	85.172	290	5.18e-80	d__Bacteria;p__Actinobacteriota;c__Actinomycetia;o__Actinomycetales;f__Dermatophilaceae;g__Ornithinimicrobium;s__Ornithinimicrobium sp001942405
GOMC	II	MazF/DUF3018	64.GOMC-BGIocean__13099	64.GOMC-BGIocean__13099__22_69	327	mazF, ndoA, chpA	pre_II_T139234	327	96.942	327	1.44e-155	64.GOMC-BGIocean__13099__22_68	309	DUF3018 family protein ; _	pre_II_AT120812	207	97.101	207	1.47e-95	d__Bacteria;p__Actinobacteriota;c__Actinomycetia;o__Actinomycetales;f__Dermatophilaceae;g__Ornithinimicrobium;s__Ornithinimicrobium sp001942405
GOMC	II	VapC/VapB	64.GOMC-BGIocean__13101	64.GOMC-BGIocean__13101__1_2307	372	VapC	pre_II_T119232	372	100	372	0	64.GOMC-BGIocean__13101__1_2308	219	DUF2191 domain-containing protein ; _	pre_II_AT119232	198	100	198	8.9e-101	d__Bacteria;p__Actinobacteriota;c__Actinomycetia;o__Actinomycetales;f__Dermatophilaceae;g__Janibacter;s__Janibacter limosus_A						VapB_antitoxin	PF09957.15	6.3e-13	1	44
GOMC	II	MazF/MazE	64.GOMC-BGIocean__13101	64.GOMC-BGIocean__13101__1_2900	315	mazF, ndoA, chpA	pre_II_T119233	315	100	315	1.36e-165	64.GOMC-BGIocean__13101__1_2899	243	hypothetical protein EXU32_14665 ; antitoxin MazE3	pre_II_AT119233	234	100	234	1.09e-120	d__Bacteria;p__Actinobacteriota;c__Actinomycetia;o__Actinomycetales;f__Dermatophilaceae;g__Janibacter;s__Janibacter limosus_A
GOMC	II	HigB-1/HigA-1	64.GOMC-BGIocean__13101	64.GOMC-BGIocean__13101__1_2314	282	higB-1	pre_II_T108077	276	96	275	4.59e-125	64.GOMC-BGIocean__13101__1_2313	321	addiction module antidote protein, HigA family ; higA-1	pre_II_AT108077	321	94.175	309	3.14e-132	d__Bacteria;p__Actinobacteriota;c__Actinomycetia;o__Actinomycetales;f__Dermatophilaceae;g__Janibacter;s__Janibacter limosus_A
GOMC	II	HigB-1/HigA-1	64.GOMC-BGIocean__13101	64.GOMC-BGIocean__13101__1_2936	279	higB-1	pre_II_T119234	279	100	279	1.23e-145	64.GOMC-BGIocean__13101__1_2937	285	addiction module antidote protein, HigA family ; higA-1	pre_II_AT119234	285	100	285	5.8e-149	d__Bacteria;p__Actinobacteriota;c__Actinomycetia;o__Actinomycetales;f__Dermatophilaceae;g__Janibacter;s__Janibacter limosus_A
GOMC	II	MazF/MazE	64.GOMC-BGIocean__13101	64.GOMC-BGIocean__13101__1_1692	330	mazF, ndoA, chpA	pre_II_T119231	330	100	330	6.56e-174	64.GOMC-BGIocean__13101__1_1691	237	DUF2191 domain-containing protein ; antitoxin MazE5	pre_II_AT119231	237	100	237	2.28e-122	d__Bacteria;p__Actinobacteriota;c__Actinomycetia;o__Actinomycetales;f__Dermatophilaceae;g__Janibacter;s__Janibacter limosus_A
GOMC	II	YoeB/YefM	64.GOMC-BGIocean__13103	64.GOMC-BGIocean__13103__137_6	255	yoeB	pre_II_T129007	249	88.837	215	4.44e-70	64.GOMC-BGIocean__13103__137_7	258	antitoxin YefM ; yefM	pre_II_AT129007	252	84.211	247	7.48e-63	d__Bacteria;p__Actinobacteriota;c__Actinomycetia;o__Actinomycetales;f__Dermatophilaceae;g__Lapillicoccus;s__
GOMC	II	YoeB/YefM	64.GOMC-BGIocean__13107	64.GOMC-BGIocean__13107__1_19	258	yoeB	pre_II_T183769	258	100	258	5.31e-134	64.GOMC-BGIocean__13107__1_20	258	Antitoxin YefM ; yefM	pre_II_AT183769	258	100	258	5.31e-134	d__Bacteria;p__Actinobacteriota;c__Actinomycetia;o__Actinomycetales;f__Dermatophilaceae;g__Kytococcus;s__Kytococcus sedentarius
GOMC	II	YoeB/YefM	64.GOMC-BGIocean__13107	64.GOMC-BGIocean__13107__2_1341	258	yoeB	pre_II_T183769	258	100	258	5.31e-134	64.GOMC-BGIocean__13107__2_1340	261	Antitoxin YefM ; yefM	pre_II_AT183769	258	100	258	5.31e-134	d__Bacteria;p__Actinobacteriota;c__Actinomycetia;o__Actinomycetales;f__Dermatophilaceae;g__Kytococcus;s__Kytococcus sedentarius
GOMC	II	RelE/RelB	64.GOMC-BGIocean__13107	64.GOMC-BGIocean__13107__2_1735	267	relE, stbE	pre_II_T183767	267	100	267	5.47e-139	64.GOMC-BGIocean__13107__2_1734	234	Ribbon-helix-helix protein, copG family ; relB	pre_II_AT190653	234	100	234	1.05e-120	d__Bacteria;p__Actinobacteriota;c__Actinomycetia;o__Actinomycetales;f__Dermatophilaceae;g__Kytococcus;s__Kytococcus sedentarius
GOMC	II	VapC/VapB	64.GOMC-BGIocean__13107	64.GOMC-BGIocean__13107__2_1221	393	vapC	pre_II_T183770	393	100	393	0	64.GOMC-BGIocean__13107__2_1222	264	Uncharacterized protein conserved in bacteria ; vapB	pre_II_AT183770	249	100	249	5.14e-129	d__Bacteria;p__Actinobacteriota;c__Actinomycetia;o__Actinomycetales;f__Dermatophilaceae;g__Kytococcus;s__Kytococcus sedentarius
GOMC	II	HigB-1/HigA-1	64.GOMC-BGIocean__13111	64.GOMC-BGIocean__13111__171_4	282	higB-1	pre_II_T169320	282	88.968	281	1.72e-94	64.GOMC-BGIocean__13111__171_3	306	HigA family addiction module antidote protein ; higA-1	pre_II_AT169320	306	90.034	291	6.68e-104	d__Bacteria;p__Actinobacteriota;c__Actinomycetia;o__Actinomycetales;f__Dermatophilaceae;g__Kribbia;s__Kribbia dieselivorans
GOMC	II	YoeB/YefM	64.GOMC-BGIocean__13114	64.GOMC-BGIocean__13114__41_17	258	yoeB	pre_II_T135220	258	83.794	253	7.58e-63	64.GOMC-BGIocean__13114__41_18	252	type II toxin-antitoxin system prevent-host-death family antitoxin ; yefM	pre_II_AT78856	258	86.047	258	5.78e-74	d__Bacteria;p__Actinobacteriota;c__Actinomycetia;o__Actinomycetales;f__Dermatophilaceae;g__F2B08;s__F2B08 sp009184895
GOMC	II	K07064/HY	64.GOMC-BGIocean__13115	64.GOMC-BGIocean__13115__11_332	429	K07064	pre_II_T139235	429	98.601	429	0	64.GOMC-BGIocean__13115__11_331	249	hypothetical protein BJF86_01645 ; _	pre_II_AT139235	252	98.81	252	1.13e-125	d__Bacteria;p__Actinobacteriota;c__Actinomycetia;o__Actinomycetales;f__Dermatophilaceae;g__Serinicoccus;s__Serinicoccus marinus						RHH_1	PF01402.27	4.4e-07	2	38
GOMC	II	K07064/HY	64.GOMC-BGIocean__13115	64.GOMC-BGIocean__13115__23_7	438	K07064	pre_II_T139239	438	99.543	438	0	64.GOMC-BGIocean__13115__23_8	252	hypothetical protein BJF86_15580 ; _	pre_II_AT139239	249	99.598	249	2.39e-127	d__Bacteria;p__Actinobacteriota;c__Actinomycetia;o__Actinomycetales;f__Dermatophilaceae;g__Serinicoccus;s__Serinicoccus marinus						RHH_1	PF01402.27	1.2e-09	2	39
GOMC	II	MazF/MazE-like	64.GOMC-BGIocean__13115	64.GOMC-BGIocean__13115__3_1	327	MazF	pre_II_T139234	327	99.694	327	1.41e-170	64.GOMC-BGIocean__13115__3_2	144	hypothetical protein SGUI_1608 ; _	pre_II_AT139233	207	100	144	6.46e-71	d__Bacteria;p__Actinobacteriota;c__Actinomycetia;o__Actinomycetales;f__Dermatophilaceae;g__Serinicoccus;s__Serinicoccus marinus						MazE-like	PF11455.13	1.1e-17	1	45
GOMC	II	VapC/VapB	64.GOMC-BGIocean__13115	64.GOMC-BGIocean__13115__22_8	399	vapC	pre_II_T139244	399	99.248	399	0	64.GOMC-BGIocean__13115__22_9	255	antitoxin ; vapB	pre_II_AT139244	255	99.608	255	1.13e-130	d__Bacteria;p__Actinobacteriota;c__Actinomycetia;o__Actinomycetales;f__Dermatophilaceae;g__Serinicoccus;s__Serinicoccus marinus
GOMC	II	VapC/CopG	64.GOMC-BGIocean__13115	64.GOMC-BGIocean__13115__11_334	378	type II toxin-antitoxin system VapC family toxin	pre_II_T139236	378	97.354	378	0	64.GOMC-BGIocean__13115__11_335	252	ribbon-helix-helix protein, CopG family ; _	pre_II_AT139236	252	98.016	252	2.44e-122	d__Bacteria;p__Actinobacteriota;c__Actinomycetia;o__Actinomycetales;f__Dermatophilaceae;g__Serinicoccus;s__Serinicoccus marinus
GOMC	II	HY/VapB	64.GOMC-BGIocean__13115	64.GOMC-BGIocean__13115__22_182	411	PIN domain nuclease	pre_II_T139243	411	99.27	411	0	64.GOMC-BGIocean__13115__22_181	213	type II toxin-antitoxin system VapB family antitoxin ; _	pre_II_AT139243	213	97.183	213	4.5e-99	d__Bacteria;p__Actinobacteriota;c__Actinomycetia;o__Actinomycetales;f__Dermatophilaceae;g__Serinicoccus;s__Serinicoccus marinus
GOMC	II	VapC/VapB	64.GOMC-BGIocean__13115	64.GOMC-BGIocean__13115__44_160	393	vapC	pre_II_T61959	393	91.327	392	4.9e-151	64.GOMC-BGIocean__13115__44_159	255	type II toxin-antitoxin system VapB family antitoxin ; vapB	pre_II_AT61959	255	94.51	255	5.64e-109	d__Bacteria;p__Actinobacteriota;c__Actinomycetia;o__Actinomycetales;f__Dermatophilaceae;g__Serinicoccus;s__Serinicoccus marinus
GOMC	II	K07064/HY	64.GOMC-BGIocean__13116	64.GOMC-BGIocean__13116__1_1198	429	K07064	pre_II_T61956	429	100	429	0	64.GOMC-BGIocean__13116__1_1199	255	hypothetical protein SGUI_1186 ; _	pre_II_AT61956	252	100	252	1.12e-130	d__Bacteria;p__Actinobacteriota;c__Actinomycetia;o__Actinomycetales;f__Dermatophilaceae;g__Serinicoccus;s__Serinicoccus hydrothermalis						RHH_1	PF01402.27	4.4e-07	2	38
GOMC	II	K07064/HY	64.GOMC-BGIocean__13116	64.GOMC-BGIocean__13116__1_2916	438	K07064	pre_II_T139239	438	100	438	0	64.GOMC-BGIocean__13116__1_2917	255	hypothetical protein SGUI_2860 ; _	pre_II_AT61962	249	100	249	5.14e-129	d__Bacteria;p__Actinobacteriota;c__Actinomycetia;o__Actinomycetales;f__Dermatophilaceae;g__Serinicoccus;s__Serinicoccus hydrothermalis						RHH_1	PF01402.27	1.2e-09	2	39
GOMC	II	HY/PhdYeFM	64.GOMC-BGIocean__13116	64.GOMC-BGIocean__13116__1_2034	306	hypothetical protein SGUI_1999	pre_II_T61960	402	100	306	1.33e-160	64.GOMC-BGIocean__13116__1_2035	360	hypothetical protein	pre_II_AT61960	261	100	261	1.16e-135	d__Bacteria;p__Actinobacteriota;c__Actinomycetia;o__Actinomycetales;f__Dermatophilaceae;g__Serinicoccus;s__Serinicoccus hydrothermalis	PIN	PF01850.27	4.1e-17	1	92	PhdYeFM_antitox	PF02604.26	5.3e-11	1	42
GOMC	II	K07064/Sda	64.GOMC-BGIocean__13116	64.GOMC-BGIocean__13116__1_3328	441	K07064	pre_II_T61963	441	100	441	0	64.GOMC-BGIocean__13116__1_3329	273	hypothetical protein SGUI_3264 ; _	pre_II_AT61963	255	100	255	2.44e-132	d__Bacteria;p__Actinobacteriota;c__Actinomycetia;o__Actinomycetales;f__Dermatophilaceae;g__Serinicoccus;s__Serinicoccus hydrothermalis						Sda	PF08970.15	1.2e-05	6	28
GOMC	II	MazF/MazE-like	64.GOMC-BGIocean__13116	64.GOMC-BGIocean__13116__1_1628	327	MazF	pre_II_T61957	327	100	327	3.02e-172	64.GOMC-BGIocean__13116__1_1627	237	hypothetical protein SGUI_1608 ; _	pre_II_AT139233	207	100	144	6.46e-71	d__Bacteria;p__Actinobacteriota;c__Actinomycetia;o__Actinomycetales;f__Dermatophilaceae;g__Serinicoccus;s__Serinicoccus hydrothermalis						MazE-like	PF11455.13	1.1e-17	1	45
GOMC	II	VapC/HY	64.GOMC-BGIocean__13116	64.GOMC-BGIocean__13116__1_1196	378	type II toxin-antitoxin system VapC family toxin	pre_II_T139236	378	97.619	378	0	64.GOMC-BGIocean__13116__1_1195	228	hypothetical protein SGUI_1182 ; _	pre_II_AT139236	252	99.219	128	2.24e-60	d__Bacteria;p__Actinobacteriota;c__Actinomycetia;o__Actinomycetales;f__Dermatophilaceae;g__Serinicoccus;s__Serinicoccus hydrothermalis
GOMC	II	K07064/HY	64.GOMC-BGIocean__13116	64.GOMC-BGIocean__13116__1_1677	429	K07064	pre_II_T61958	429	100	429	0	64.GOMC-BGIocean__13116__1_1678	249	hypothetical protein SGUI_1655 ; _	pre_II_AT61958	255	100	255	2.44e-132	d__Bacteria;p__Actinobacteriota;c__Actinomycetia;o__Actinomycetales;f__Dermatophilaceae;g__Serinicoccus;s__Serinicoccus hydrothermalis
GOMC	II	VapC/VapB	64.GOMC-BGIocean__13116	64.GOMC-BGIocean__13116__1_2346	399	vapC	pre_II_T61961	399	100	399	0	64.GOMC-BGIocean__13116__1_2347	255	hypothetical protein SGUI_2309 ; vapB	pre_II_AT61961	255	100	255	2.44e-132	d__Bacteria;p__Actinobacteriota;c__Actinomycetia;o__Actinomycetales;f__Dermatophilaceae;g__Serinicoccus;s__Serinicoccus hydrothermalis
GOMC	II	VapC/VapB	64.GOMC-BGIocean__13116	64.GOMC-BGIocean__13116__1_2031	393	vapC	pre_II_T61959	393	100	393	0	64.GOMC-BGIocean__13116__1_2030	255	type II toxin-antitoxin system VapB family antitoxin ; vapB	pre_II_AT61959	255	100	255	2.44e-132	d__Bacteria;p__Actinobacteriota;c__Actinomycetia;o__Actinomycetales;f__Dermatophilaceae;g__Serinicoccus;s__Serinicoccus hydrothermalis
GOMC	II	MazF/MazE	64.GOMC-BGIocean__13119	64.GOMC-BGIocean__13119__1_1261	327	mazF, ndoA, chpA	pre_II_T136287	327	100	327	3.02e-172	64.GOMC-BGIocean__13119__1_1260	240	DUF2191 domain-containing protein ; antitoxin MazE5	pre_II_AT136287	240	100	240	4.97e-124	d__Bacteria;p__Actinobacteriota;c__Actinomycetia;o__Actinomycetales;f__Dermatophilaceae;g__Serinicoccus;s__Serinicoccus profundi
GOMC	II	MazF/MazE	64.GOMC-BGIocean__13119	64.GOMC-BGIocean__13119__1_245	348	mazF, ndoA, chpA	pre_II_T136286	348	100	348	0	64.GOMC-BGIocean__13119__1_244	231	ribbon-helix-helix protein, CopG family ; antitoxin MazE9	pre_II_AT136286	231	100	231	4.79e-119	d__Bacteria;p__Actinobacteriota;c__Actinomycetia;o__Actinomycetales;f__Dermatophilaceae;g__Serinicoccus;s__Serinicoccus profundi
GOMC	II	StbE/YefM	64.GOMC-BGIocean__13125	64.GOMC-BGIocean__13125__4_99	276	relE, stbE	pre_II_T173584	276	88.53	279	1.31e-90	64.GOMC-BGIocean__13125__4_98	276	antitoxin RelF ; yefM	pre_II_AT173584	276	88.087	277	6.09e-89	d__Bacteria;p__Actinobacteriota;c__Actinomycetia;o__Actinomycetales;f__Cellulomonadaceae;g__Cellulomonas;s__Cellulomonas persica
GOMC	II	HY/HY	64.GOMC-BGIocean__13126	64.GOMC-BGIocean__13126__26_63	801	hypothetical protein SAMN05421867_12163	exp_II_T10002	801	100	801	0	64.GOMC-BGIocean__13126__26_62	441	hypothetical protein	exp_II_AT10002b	546	100	546	0	d__Bacteria;p__Actinobacteriota;c__Actinomycetia;o__Actinomycetales;f__Cellulomonadaceae;g__Cellulomonas;s__Cellulomonas marina	RelA_SpoT	PF04607.23	4.2e-07	94	204	WW_TCERG1	PF23517.1	1e-05	20	46
GOMC	II	HY/HY	64.GOMC-BGIocean__13126	64.GOMC-BGIocean__13126__26_63	801	hypothetical protein SAMN05421867_12163	exp_II_T10002	801	100	801	0	64.GOMC-BGIocean__13126__26_64	318	HD domain-containing protein ; _	exp_II_AT10002a	441	100	441	0	d__Bacteria;p__Actinobacteriota;c__Actinomycetia;o__Actinomycetales;f__Cellulomonadaceae;g__Cellulomonas;s__Cellulomonas marina
GOMC	II	HigB-1/HigA-1	64.GOMC-BGIocean__13131	64.GOMC-BGIocean__13131__428_3	282	higB-1	pre_II_T199573	282	99.645	282	1.24e-145	64.GOMC-BGIocean__13131__428_4	303	Uncharacterized HTH-type transcriptional regulator ybaQ ; higA-1	pre_II_AT199573	303	100	303	6.11e-159	d__Bacteria;p__Actinobacteriota;c__Actinomycetia;o__Actinomycetales;f__Brevibacteriaceae;g__Brevibacterium;s__Brevibacterium sp018137945
GOMC	II	MazF/MazE	64.GOMC-BGIocean__13134	64.GOMC-BGIocean__13134__44_12	321	mazF, ndoA, chpA	pre_II_T172734	321	99.377	321	1.39e-165	64.GOMC-BGIocean__13134__44_13	234	MULTISPECIES: hypothetical protein ; antitoxin MazE3	pre_II_AT172734	234	99.145	234	2.26e-117	d__Bacteria;p__Actinobacteriota;c__Actinomycetia;o__Actinomycetales;f__Micrococcaceae;g__Rothia;s__Rothia amarae
GOMC	II	YoeB/YefM	64.GOMC-BGIocean__13135	64.GOMC-BGIocean__13135__9_84	270	yoeB	pre_II_T183290	270	99.63	270	5.54e-139	64.GOMC-BGIocean__13135__9_83	279	prevent-host-death protein ; yefM	pre_II_AT266025	261	98.851	261	1.16e-130	d__Bacteria;p__Actinobacteriota;c__Actinomycetia;o__Actinomycetales;f__Micrococcaceae;g__Rothia;s__Rothia kristinae
GOMC	II	HigB-1/HigA-1	64.GOMC-BGIocean__13145	64.GOMC-BGIocean__13145__1_995	270	higB-1	pre_II_T108077	276	87.692	260	1e-81	64.GOMC-BGIocean__13145__1_994	330	addiction module antidote protein, HigA family ; higA-1	pre_II_AT108077	321	88.474	321	3.35e-107	d__Bacteria;p__Actinobacteriota;c__Actinomycetia;o__Actinomycetales;f__Micrococcaceae;g__Glutamicibacter;s__Glutamicibacter sp900094805
GOMC	II	YoeB/YefM	64.GOMC-BGIocean__13146	64.GOMC-BGIocean__13146__37_338	255	yoeB	pre_II_T283607	255	99.608	255	1.13e-130	64.GOMC-BGIocean__13146__37_339	261	antitoxin YefM ; yefM	pre_II_AT113072	252	98.413	252	5.24e-124	d__Bacteria;p__Actinobacteriota;c__Actinomycetia;o__Actinomycetales;f__Micrococcaceae;g__Glutamicibacter;s__Glutamicibacter nicotianae
GOMC	II	YoeB/YefM	64.GOMC-BGIocean__13151	64.GOMC-BGIocean__13151__2_106	255	yoeB	pre_II_T152895	255	95.294	255	2.51e-112	64.GOMC-BGIocean__13151__2_107	252	type II toxin-antitoxin system prevent-host-death family antitoxin ; yefM	pre_II_AT106893	279	97.849	279	1.24e-135	d__Bacteria;p__Actinobacteriota;c__Actinomycetia;o__Actinomycetales;f__Micrococcaceae;g__Kocuria;s__Kocuria marina
GOMC	II	FitB/FitA	64.GOMC-BGIocean__13155	64.GOMC-BGIocean__13155__49_58	426	fitB	pre_II_T232568	426	96.479	426	0	64.GOMC-BGIocean__13155__49_57	234	Arc family DNA-binding protein ; fitA	pre_II_AT232568	234	97.009	234	4.93e-109	d__Bacteria;p__Actinobacteriota;c__Actinomycetia;o__Actinomycetales;f__Micrococcaceae;g__Nesterenkonia;s__Nesterenkonia alkaliphila
GOMC	II	HigB-1/HigA-1	64.GOMC-BGIocean__13155	64.GOMC-BGIocean__13155__49_62	282	higB-1	pre_II_T81631	282	100	282	2.67e-147	64.GOMC-BGIocean__13155__49_63	255	HigA family addiction module antidote protein ; higA-1	pre_II_AT72812	303	99.608	255	1.13e-130	d__Bacteria;p__Actinobacteriota;c__Actinomycetia;o__Actinomycetales;f__Micrococcaceae;g__Nesterenkonia;s__Nesterenkonia alkaliphila
GOMC	II	YoeB/YefM	64.GOMC-BGIocean__13159	64.GOMC-BGIocean__13159__4_164	255	yoeB	pre_II_T168065	255	100	255	2.44e-132	64.GOMC-BGIocean__13159__4_165	252	type II toxin-antitoxin system prevent-host-death family antitoxin ; yefM	pre_II_AT168065	261	100	261	1.16e-135	d__Bacteria;p__Actinobacteriota;c__Actinomycetia;o__Actinomycetales;f__Micrococcaceae;g__Micrococcus;s__Micrococcus luteus
GOMC	II	YoeB/YefM	64.GOMC-BGIocean__13161	64.GOMC-BGIocean__13161__1_474	255	yoeB	pre_II_T66443	255	100	255	2.44e-132	64.GOMC-BGIocean__13161__1_475	252	prevent-host-death family protein ; yefM	pre_II_AT66443	252	100	252	1.12e-130	d__Bacteria;p__Actinobacteriota;c__Actinomycetia;o__Actinomycetales;f__Dermabacteraceae;g__Brachybacterium;s__Brachybacterium sp001969445
GOMC	II	HigB-1/HigA-1	64.GOMC-BGIocean__13162	64.GOMC-BGIocean__13162__36_7	177	higB-1	pre_II_T190253	282	78.107	169	1.9e-22	64.GOMC-BGIocean__13162__36_6	294	addiction module antidote protein, HigA family ; higA-1	pre_II_AT293963	294	88.256	281	1.08e-91	d__Bacteria;p__Actinobacteriota;c__Actinomycetia;o__Actinomycetales;f__Actinomycetaceae;g__UBA1383;s__UBA1383 sp002304945
GOMC	II	ParE1_3_4/ParD1_3_4	64.GOMC-BGIocean__13163	64.GOMC-BGIocean__13163__13_35	291	parE1_3_4	pre_II_T239471	291	88.66	291	2.96e-97	64.GOMC-BGIocean__13163__13_34	243	type II toxin-antitoxin system ParD family antitoxin ; parD1_3_4	pre_II_AT239471	234	86.752	234	5.22e-69	d__Bacteria;p__Actinobacteriota;c__Actinomycetia;o__Actinomycetales;f__Actinomycetaceae;g__Georgenia;s__Georgenia subflava
GOMC	II	HigB-1/HigA-1	64.GOMC-BGIocean__13166	64.GOMC-BGIocean__13166__135_13	282	higB-1	pre_II_T292547	282	94.7	283	2.76e-122	64.GOMC-BGIocean__13166__135_14	255	Uncharacterized HTH-type transcriptional regulator ybaQ ; higA-1	pre_II_AT292547	303	94.286	245	1.97e-103	d__Bacteria;p__Actinobacteriota;c__Actinomycetia;o__Actinomycetales;f__Demequinaceae;g__Demequina;s__Demequina lutea_A
GOMC	II	YoeB/YefM	64.GOMC-BGIocean__13174	64.GOMC-BGIocean__13174__13_56	276	yoeB	pre_II_T265668	261	86.131	137	5.09e-35	64.GOMC-BGIocean__13174__13_55	252	antitoxin YefM ; yefM	pre_II_AT182018	252	81.25	208	4.57e-40	d__Bacteria;p__Actinobacteriota;c__Actinomycetia;o__Actinomycetales;f__Demequinaceae;g__Demequina;s__Demequina mangrovi
GOMC	II	YoeB/YefM	64.GOMC-BGIocean__13180	64.GOMC-BGIocean__13180__1_2096	261	yoeB	pre_II_T31070	249	100	249	5.41e-129	64.GOMC-BGIocean__13180__1_2095	252	prevent-host-death family protein ; yefM	pre_II_AT31070	252	100	252	1.12e-130	d__Bacteria;p__Actinobacteriota;c__Actinomycetia;o__Actinomycetales;f__Microbacteriaceae;g__Microcella;s__Microcella alkaliphila_A
GOMC	II	K07064/PhdYeFM	64.GOMC-BGIocean__13183	64.GOMC-BGIocean__13183__93_48	393	K07064	pre_II_T173104	393	100	393	0	64.GOMC-BGIocean__13183__93_47	273	prevent-host-death protein ; _	pre_II_AT173104	264	100	264	2.61e-137	d__Bacteria;p__Actinobacteriota;c__Actinomycetia;o__Actinomycetales;f__Microbacteriaceae;g__Marinisubtilis;s__Marinisubtilis indicus						PhdYeFM_antitox	PF02604.26	6.7e-13	4	44
GOMC	II	K07064/PhdYeFM	64.GOMC-BGIocean__13184	64.GOMC-BGIocean__13184__7_17	393	K07064	pre_II_T167108	393	94.402	393	3.68e-172	64.GOMC-BGIocean__13184__7_16	297	type II toxin-antitoxin system prevent-host-death family antitoxin ; _	pre_II_AT173104	264	96.591	264	2.67e-122	d__Bacteria;p__Actinobacteriota;c__Actinomycetia;o__Actinomycetales;f__Microbacteriaceae;g__Marinisubtilis;s__Marinisubtilis pacificus						PhdYeFM_antitox	PF02604.26	6.7e-13	4	44
GOMC	II	Gp49/HY	64.GOMC-BGIocean__13184	64.GOMC-BGIocean__13184__34_168	330	hypothetical protein	pre_II_T173102	309	100	309	3.1e-162	64.GOMC-BGIocean__13184__34_167	300	hypothetical protein	pre_II_AT173102	300	100	300	2.81e-157	d__Bacteria;p__Actinobacteriota;c__Actinomycetia;o__Actinomycetales;f__Microbacteriaceae;g__Marinisubtilis;s__Marinisubtilis pacificus	Gp49	PF05973.20	3.4e-11	27	89	dnstrm_HI1420	PF21716.3	3.1e-26	6	94
GOMC	II	MazF/MazE	64.GOMC-BGIocean__13184	64.GOMC-BGIocean__13184__34_162	342	mazF, ndoA, chpA	pre_II_T167107	345	95.322	342	7.02e-154	64.GOMC-BGIocean__13184__34_163	276	hypothetical protein ; antitoxin MazE6	pre_II_AT173103	276	98.188	276	1.23e-135	d__Bacteria;p__Actinobacteriota;c__Actinomycetia;o__Actinomycetales;f__Microbacteriaceae;g__Marinisubtilis;s__Marinisubtilis pacificus
GOMC	II	YoeB/YefM	64.GOMC-BGIocean__13187	64.GOMC-BGIocean__13187__237_4	261	yoeB	pre_II_T58211	267	77.273	176	1.76e-19	64.GOMC-BGIocean__13187__237_3	252	antitoxin YefM ; yefM	pre_II_AT129007	252	81.2	250	1.25e-50	d__Bacteria;p__Actinobacteriota;c__Actinomycetia;o__Actinomycetales;f__Microbacteriaceae;g__Lacisediminihabitans;s__
GOMC	II	MazF/MazE	64.GOMC-BGIocean__13188	64.GOMC-BGIocean__13188__895_3	348	mazF, ndoA, chpA	pre_II_T186236	348	88.506	348	3.5e-117	64.GOMC-BGIocean__13188__895_4	231	Antitoxin MazE9 ; antitoxin MazE9	pre_II_AT186236	231	88.312	231	5.11e-74	d__Bacteria;p__Actinobacteriota;c__Actinomycetia;o__Actinomycetales;f__Microbacteriaceae;g__Lacisediminihabitans;s__
GOMC	II	K07064/PhdYeFM	64.GOMC-BGIocean__13194	64.GOMC-BGIocean__13194__71_2	387	K07064	pre_II_T252160	387	89.474	380	6.37e-135	64.GOMC-BGIocean__13194__71_3	243	type II toxin-antitoxin system prevent-host-death family antitoxin ; _	pre_II_AT252160	297	85.906	298	1.43e-85	d__Bacteria;p__Actinobacteriota;c__Actinomycetia;o__Actinomycetales;f__Microbacteriaceae;g__Chryseoglobus;s__						PhdYeFM_antitox	PF02604.26	7.2e-13	1	41
GOMC	II	YoeB/YefM	64.GOMC-BGIocean__13194	64.GOMC-BGIocean__13194__27_11	261	yoeB	pre_II_T160630	267	77.982	109	6.41e-09	64.GOMC-BGIocean__13194__27_12	252	antitoxin YefM ; yefM	pre_II_AT70662	252	84.884	86	1.02e-16	d__Bacteria;p__Actinobacteriota;c__Actinomycetia;o__Actinomycetales;f__Microbacteriaceae;g__Chryseoglobus;s__
GOMC	II	YoeB/YefM	64.GOMC-BGIocean__13194	64.GOMC-BGIocean__13194__6_77	261	yoeB	pre_II_T252158	261	91.571	261	5.65e-99	64.GOMC-BGIocean__13194__6_78	252	type II toxin-antitoxin system prevent-host-death family antitoxin ; yefM	pre_II_AT126963	252	81.5	200	2.13e-38	d__Bacteria;p__Actinobacteriota;c__Actinomycetia;o__Actinomycetales;f__Microbacteriaceae;g__Chryseoglobus;s__
GOMC	II	K07064/HY	64.GOMC-BGIocean__13197	64.GOMC-BGIocean__13197__1_372	447	K07064	pre_II_T113179	447	100	447	0	64.GOMC-BGIocean__13197__1_371	210	DUF2191 domain-containing protein ; _	pre_II_AT113179	243	100	243	1.08e-125	d__Bacteria;p__Actinobacteriota;c__Actinomycetia;o__Actinomycetales;f__Microbacteriaceae;g__Plantibacter;s__Plantibacter cousiniae						RHH_1	PF01402.27	1.5e-08	2	38
GOMC	II	MazF/MazE	64.GOMC-BGIocean__13197	64.GOMC-BGIocean__13197__1_681	345	mazF, ndoA, chpA	pre_II_T113180	348	100	345	0	64.GOMC-BGIocean__13197__1_682	330	Ribbon-helix-helix protein, copG family ; antitoxin MazE6	pre_II_AT113180	330	100	330	6.56e-174	d__Bacteria;p__Actinobacteriota;c__Actinomycetia;o__Actinomycetales;f__Microbacteriaceae;g__Plantibacter;s__Plantibacter cousiniae
GOMC	II	YoeB/YefM	64.GOMC-BGIocean__13197	64.GOMC-BGIocean__13197__1_710	258	yoeB	pre_II_T113181	258	100	258	5.31e-134	64.GOMC-BGIocean__13197__1_709	252	type II toxin-antitoxin system prevent-host-death family antitoxin ; yefM	pre_II_AT113181	252	100	252	1.12e-130	d__Bacteria;p__Actinobacteriota;c__Actinomycetia;o__Actinomycetales;f__Microbacteriaceae;g__Plantibacter;s__Plantibacter cousiniae
GOMC	II	HY/HY	64.GOMC-BGIocean__13231	64.GOMC-BGIocean__13231__1_1283	414	Ribonuclease	pre_II_T96621	414	100	414	0	64.GOMC-BGIocean__13231__1_1284	816	antitoxin ; _	pre_II_AT96621	225	100	225	1.01e-115	d__Bacteria;p__Actinobacteriota;c__Actinomycetia;o__Actinomycetales;f__Microbacteriaceae;g__Pontimonas;s__Pontimonas salivibrio						FitA-like_RHH	PF22513.2	8.7e-07	4	34
GOMC	II	MazF/PhD	64.GOMC-BGIocean__13231	64.GOMC-BGIocean__13231__1_1185	276	mazF, ndoA, chpA	pre_II_T96620	360	100	276	5.64e-144	64.GOMC-BGIocean__13231__1_1184	285	Phd-like antitoxin ; _	pre_II_AT96620	285	100	285	5.8e-149	d__Bacteria;p__Actinobacteriota;c__Actinomycetia;o__Actinomycetales;f__Microbacteriaceae;g__Pontimonas;s__Pontimonas salivibrio
GOMC	II	HigB-1/HigA-1	64.GOMC-BGIocean__13238	64.GOMC-BGIocean__13238__6_13	282	higB-1	pre_II_T194201	282	99.291	282	5.77e-144	64.GOMC-BGIocean__13238__6_12	303	addiction module antidote protein, HigA family ; higA-1	pre_II_AT194201	303	99.01	303	6.15e-154	d__Bacteria;p__Actinobacteriota;c__Actinomycetia;o__Actinomycetales;f__Microbacteriaceae;g__Rhodoglobus;s__
GOMC	II	YoeB/YefM	64.GOMC-BGIocean__13245	64.GOMC-BGIocean__13245__5_165	261	yoeB	pre_II_T181663	261	97.318	261	5.45e-124	64.GOMC-BGIocean__13245__5_164	252	hypothetical protein ; yefM	pre_II_AT181663	279	97.619	252	1.14e-120	d__Bacteria;p__Actinobacteriota;c__Actinomycetia;o__Actinomycetales;f__Microbacteriaceae;g__Microbacterium;s__Microbacterium sp002313585
GOMC	II	MazF/MazE	64.GOMC-BGIocean__13245	64.GOMC-BGIocean__13245__4_18	369	mazF, ndoA, chpA	pre_II_T181666	348	91.667	348	1.68e-135	64.GOMC-BGIocean__13245__4_19	222	antitoxin ; antitoxin MazE9	pre_II_AT181666	213	92.958	213	4.82e-84	d__Bacteria;p__Actinobacteriota;c__Actinomycetia;o__Actinomycetales;f__Microbacteriaceae;g__Microbacterium;s__Microbacterium sp002313585
GOMC	II	YoeB/YefM	64.GOMC-BGIocean__13245	64.GOMC-BGIocean__13245__26_14	261	yoeB	pre_II_T178899	261	96.169	261	5.49e-119	64.GOMC-BGIocean__13245__26_13	252	type II toxin-antitoxin system prevent-host-death family antitoxin ; yefM	pre_II_AT181665	252	94.444	252	2.49e-107	d__Bacteria;p__Actinobacteriota;c__Actinomycetia;o__Actinomycetales;f__Microbacteriaceae;g__Microbacterium;s__Microbacterium sp002313585
GOMC	II	VapC/VapB	64.GOMC-BGIocean__13248	64.GOMC-BGIocean__13248__11_24	399	vapC	pre_II_T178900	393	97.455	393	0	64.GOMC-BGIocean__13248__11_25	261	type II toxin-antitoxin system VapB family antitoxin ; vapB	pre_II_AT178900	255	100	255	2.44e-132	d__Bacteria;p__Actinobacteriota;c__Actinomycetia;o__Actinomycetales;f__Microbacteriaceae;g__Microbacterium;s__Microbacterium sp900098805
GOMC	II	YoeB/YefM	64.GOMC-BGIocean__13249	64.GOMC-BGIocean__13249__48_27	261	yoeB	pre_II_T181663	261	97.701	261	1.17e-125	64.GOMC-BGIocean__13249__48_26	252	hypothetical protein ; yefM	pre_II_AT181663	279	98.016	252	2.44e-122	d__Bacteria;p__Actinobacteriota;c__Actinomycetia;o__Actinomycetales;f__Microbacteriaceae;g__Microbacterium;s__Microbacterium schleiferi
GOMC	II	MazF/MazE	64.GOMC-BGIocean__13249	64.GOMC-BGIocean__13249__49_191	369	mazF, ndoA, chpA	pre_II_T181666	348	91.954	348	3.62e-137	64.GOMC-BGIocean__13249__49_192	222	hypothetical protein BGO47_13720 ; antitoxin MazE9	pre_II_AT181666	213	93.897	213	2.22e-87	d__Bacteria;p__Actinobacteriota;c__Actinomycetia;o__Actinomycetales;f__Microbacteriaceae;g__Microbacterium;s__Microbacterium schleiferi
GOMC	II	K07064/HY	64.GOMC-BGIocean__13249	64.GOMC-BGIocean__13249__2_123	429	K07064	pre_II_T181667	429	99.767	429	0	64.GOMC-BGIocean__13249__2_122	267	antitoxin ; _	pre_II_AT181667	252	98.571	210	2.05e-102	d__Bacteria;p__Actinobacteriota;c__Actinomycetia;o__Actinomycetales;f__Microbacteriaceae;g__Microbacterium;s__Microbacterium schleiferi
GOMC	II	K07064/VapB46	64.GOMC-BGIocean__13249	64.GOMC-BGIocean__13249__48_31	405	K07064	pre_II_T181664	405	100	405	0	64.GOMC-BGIocean__13249__48_32	243	antitoxin VapB46 ; _	pre_II_AT181664	264	100	264	2.61e-137	d__Bacteria;p__Actinobacteriota;c__Actinomycetia;o__Actinomycetales;f__Microbacteriaceae;g__Microbacterium;s__Microbacterium schleiferi
GOMC	II	StbE/YefM	64.GOMC-BGIocean__13249	64.GOMC-BGIocean__13249__49_31	276	relE, stbE	pre_II_T178898	276	92.222	270	1.28e-105	64.GOMC-BGIocean__13249__49_32	285	prevent-host-death protein ; yefM	pre_II_AT178898	285	92.982	285	1.31e-115	d__Bacteria;p__Actinobacteriota;c__Actinomycetia;o__Actinomycetales;f__Microbacteriaceae;g__Microbacterium;s__Microbacterium schleiferi
GOMC	II	VapC/VapB	64.GOMC-BGIocean__13249	64.GOMC-BGIocean__13249__48_21	399	vapC	pre_II_T181661	399	91.228	399	8.28e-154	64.GOMC-BGIocean__13249__48_22	252	PSK operon transcription factor ; vapB	pre_II_AT181661	255	95.294	255	2.51e-112	d__Bacteria;p__Actinobacteriota;c__Actinomycetia;o__Actinomycetales;f__Microbacteriaceae;g__Microbacterium;s__Microbacterium schleiferi
GOMC	II	K07064/CopG	64.GOMC-BGIocean__13249	64.GOMC-BGIocean__13249__4_11	408	K07065	pre_II_T181660	408	99.01	404	0	64.GOMC-BGIocean__13249__4_10	213	ribbon-helix-helix protein, CopG family ; _	pre_II_AT181660	213	97.653	213	9.67e-101	d__Bacteria;p__Actinobacteriota;c__Actinomycetia;o__Actinomycetales;f__Microbacteriaceae;g__Microbacterium;s__Microbacterium schleiferi
GOMC	II	YoeB/YefM	64.GOMC-BGIocean__13251	64.GOMC-BGIocean__13251__382_5	261	yoeB	pre_II_T158542	261	81.148	244	6.06e-49	64.GOMC-BGIocean__13251__382_4	252	antitoxin YefM ; yefM	pre_II_AT226434	252	84.524	252	1.23e-65	d__Bacteria;p__Actinobacteriota;c__Actinomycetia;o__Actinomycetales;f__Microbacteriaceae;g__Microbacterium;s__
GOMC	II	VapC/MraZ	64.GOMC-BGIocean__13252	64.GOMC-BGIocean__13252__45_13	417	VapC	pre_II_T228387	417	97.842	417	0	64.GOMC-BGIocean__13252__45_12	237	AbrB/MazE/SpoVT family DNA-binding domain-containing protein ; _	pre_II_AT228387	231	97.717	219	4.61e-104	d__Bacteria;p__Actinobacteriota;c__Actinomycetia;o__Actinomycetales;f__Microbacteriaceae;g__Microbacterium;s__Microbacterium sp000800925						MraZ	PF02381.23	1.3e-07	1	36	MazE_antitoxin	PF04014.23	3.7e-07	3	35
GOMC	II	Diaminopimelate decarboxylase/HipB	64.GOMC-BGIocean__13252	64.GOMC-BGIocean__13252__11_141	375	diaminopimelate decarboxylase	pre_II_T75344	378	89.153	378	4.8e-131	64.GOMC-BGIocean__13252__11_142	306	XRE family transcriptional regulator ; hipB	pre_II_AT75344	306	90.523	306	3.06e-112	d__Bacteria;p__Actinobacteriota;c__Actinomycetia;o__Actinomycetales;f__Microbacteriaceae;g__Microbacterium;s__Microbacterium sp000800925
GOMC	II	YoeB/YefM	64.GOMC-BGIocean__13253	64.GOMC-BGIocean__13253__71_5	261	yoeB	pre_II_T181665	261	83.142	261	2.76e-62	64.GOMC-BGIocean__13253__71_6	252	antitoxin YefM ; yefM	pre_II_AT70405	252	83.267	251	4.44e-60	d__Bacteria;p__Actinobacteriota;c__Actinomycetia;o__Actinomycetales;f__Microbacteriaceae;g__Microbacterium;s__
GOMC	II	YoeB/YefM	64.GOMC-BGIocean__13259	64.GOMC-BGIocean__13259__16_265	261	yoeB	pre_II_T44148	267	77.917	240	2.88e-32	64.GOMC-BGIocean__13259__16_266	243	MULTISPECIES: type II toxin-antitoxin system prevent-host-death family antitoxin ; yefM	pre_II_AT129007	252	81.89	254	5.79e-54	d__Bacteria;p__Actinobacteriota;c__Actinomycetia;o__Actinomycetales;f__Microbacteriaceae;g__Microbacterium;s__Microbacterium sp002812725
GOMC	II	MazF/MazE	64.GOMC-BGIocean__13261	64.GOMC-BGIocean__13261__1_527	372	mazF, ndoA, chpA	pre_II_T87035	351	100	351	0	64.GOMC-BGIocean__13261__1_526	222	antitoxin ; antitoxin MazE9	pre_II_AT87035	222	100	222	4.62e-114	d__Bacteria;p__Actinobacteriota;c__Actinomycetia;o__Actinomycetales;f__Microbacteriaceae;g__Microbacterium;s__Microbacterium algeriense
GOMC	II	HY/VapB	64.GOMC-BGIocean__13261	64.GOMC-BGIocean__13261__1_3507	414	PIN domain nuclease	pre_II_T87036	402	100	402	0	64.GOMC-BGIocean__13261__1_3508	216	type II toxin-antitoxin system VapB family antitoxin ; _	pre_II_AT87036	219	100	219	2.57e-112	d__Bacteria;p__Actinobacteriota;c__Actinomycetia;o__Actinomycetales;f__Microbacteriaceae;g__Microbacterium;s__Microbacterium algeriense
GOMC	II	HigB-1/HigA-1	64.GOMC-BGIocean__13267	64.GOMC-BGIocean__13267__1_3164	279	higB-1	pre_II_T116436	279	100	279	1.23e-145	64.GOMC-BGIocean__13267__1_3165	285	HigA family addiction module antidote protein ; higA-1	pre_II_AT116436	279	100	279	1.25e-145	d__Bacteria;p__Actinobacteriota;c__Actinomycetia;o__Actinomycetales;f__Microbacteriaceae;g__Agromyces;s__Agromyces sp004006235
GOMC	II	MazF/MazE	64.GOMC-BGIocean__13271	64.GOMC-BGIocean__13271__5_3	276	mazF, ndoA, chpA	pre_II_T104638	369	100	276	5.64e-144	64.GOMC-BGIocean__13271__5_4	219	antitoxin ; antitoxin MazE9	pre_II_AT104638	219	100	219	2.11e-112	d__Bacteria;p__Actinobacteriota;c__Actinomycetia;o__Actinomycetales;f__Beutenbergiaceae;g__Miniimonas;s__Miniimonas arenae
GOMC	II	VapC/CopG	64.GOMC-BGIocean__13271	64.GOMC-BGIocean__13271__85_5	378	type II toxin-antitoxin system VapC family toxin	pre_II_T104640	372	100	372	0	64.GOMC-BGIocean__13271__85_4	243	CopG family transcriptional regulator ; _	pre_II_AT104640	258	100	258	5.31e-134	d__Bacteria;p__Actinobacteriota;c__Actinomycetia;o__Actinomycetales;f__Beutenbergiaceae;g__Miniimonas;s__Miniimonas arenae
GOMC	II	VapC/CopG	64.GOMC-BGIocean__13271	64.GOMC-BGIocean__13271__2_24	381	type II toxin-antitoxin system VapC family toxin	pre_II_T104636	381	100	381	0	64.GOMC-BGIocean__13271__2_23	258	ribbon-helix-helix protein, CopG family ; _	pre_II_AT104636	258	100	258	5.31e-134	d__Bacteria;p__Actinobacteriota;c__Actinomycetia;o__Actinomycetales;f__Beutenbergiaceae;g__Miniimonas;s__Miniimonas arenae
GOMC	II	YoeB/YefM	64.GOMC-BGIocean__13271	64.GOMC-BGIocean__13271__130_4	255	yoeB	pre_II_T104637	255	99.216	255	5.28e-129	64.GOMC-BGIocean__13271__130_5	252	type II toxin-antitoxin system prevent-host-death family antitoxin ; yefM	pre_II_AT104637	252	100	252	1.12e-130	d__Bacteria;p__Actinobacteriota;c__Actinomycetia;o__Actinomycetales;f__Beutenbergiaceae;g__Miniimonas;s__Miniimonas arenae
GOMC	II	HY/HY	64.GOMC-BGIocean__13273	64.GOMC-BGIocean__13273__81_7	579	hypothetical protein DVS28_a2708	pre_II_T108555	579	98.778	573	0	64.GOMC-BGIocean__13273__81_6	258	hypothetical protein	pre_II_AT108555	366	97.541	366	7.29e-179	d__Bacteria;p__Actinobacteriota;c__Actinomycetia;o__Euzebyales;f__Euzebyaceae;g__Euzebya;s__Euzebya sp003344865	AAA_33	PF13671.12	5.4e-17	6	135	ParD_like	PF11903.14	2.7e-17	4	97
GOMC	II	VapD/DUF5397	64.GOMC-BGIocean__13275	64.GOMC-BGIocean__13275__6_6	279	VapD	pre_II_T268604	279	100	279	1.23e-145	64.GOMC-BGIocean__13275__6_5	294	hypothetical protein NLA_8860 ; _	pre_II_AT268604	186	100	186	3.92e-94	d__Bacteria;p__Actinobacteriota;c__Actinomycetia;o__Euzebyales;f__Euzebyaceae;g__Euzebya;s__Euzebya tangerina						DUF5397	PF17375.8	1.6e-36	2	60
GOMC	II	RelE/HY	64.GOMC-BGIocean__13276	64.GOMC-BGIocean__13276__40_189	375	RelE	pre_II_T160636	375	86.243	378	3.82e-112	64.GOMC-BGIocean__13276__40_188	324	transcriptional regulator ; _	pre_II_AT168994	330	92.073	328	1.95e-129	d__Bacteria;p__Actinobacteriota;c__Actinomycetia;o__Streptosporangiales;f__Streptosporangiaceae;g__Actinomadura_D;s__Actinomadura_D craniellae						HTH_3	PF01381.28	5.8e-17	43	96
GOMC	II	YoeB/YefM	64.GOMC-BGIocean__13284	64.GOMC-BGIocean__13284__340_18	261	yoeB	pre_II_T79522	261	85.526	228	2.76e-62	64.GOMC-BGIocean__13284__340_19	276	MULTISPECIES: type II toxin-antitoxin system prevent-host-death family antitoxin ; yefM	pre_II_AT273313	252	84.362	243	2.55e-62	d__Bacteria;p__Actinobacteriota;c__Actinomycetia;o__Streptosporangiales;f__Streptosporangiaceae;g__Nocardiopsis;s__Nocardiopsis dassonvillei
GOMC	II	VapC/VapB	64.GOMC-BGIocean__13285	64.GOMC-BGIocean__13285__1_432	420	VapC	pre_II_T287980	420	98.81	420	0	64.GOMC-BGIocean__13285__1_433	216	Antitoxin VapB11 ; _	pre_II_AT287980	222	98.649	222	4.65e-109	d__Bacteria;p__Actinobacteriota;c__Actinomycetia;o__Streptosporangiales;f__Streptosporangiaceae;g__Nocardiopsis;s__Nocardiopsis dassonvillei						VapB_antitoxin	PF09957.15	4.2e-18	2	42
GOMC	II	HY/FitA	64.GOMC-BGIocean__13285	64.GOMC-BGIocean__13285__1_218	405	PIN domain nuclease	pre_II_T273307	405	96.79	405	0	64.GOMC-BGIocean__13285__1_217	246	antitoxin ; fitA	pre_II_AT273307	222	95.946	222	4.71e-99	d__Bacteria;p__Actinobacteriota;c__Actinomycetia;o__Streptosporangiales;f__Streptosporangiaceae;g__Nocardiopsis;s__Nocardiopsis dassonvillei
GOMC	II	HY/VapB	64.GOMC-BGIocean__13286	64.GOMC-BGIocean__13286__1_4196	414	Ribonuclease	pre_II_T68402	414	85.024	414	4.21e-117	64.GOMC-BGIocean__13286__1_4195	198	antitoxin ; _	pre_II_AT68402	222	89.189	222	4.88e-74	d__Bacteria;p__Actinobacteriota;c__Actinomycetia;o__Streptosporangiales;f__Streptosporangiaceae;g__Nocardiopsis;s__Nocardiopsis sinuspersici						VapB_antitoxin	PF09957.15	2.3e-21	4	45
GOMC	II	Gp49/HY	64.GOMC-BGIocean__13287	64.GOMC-BGIocean__13287__15_91	420	DNA-binding protein	pre_II_T28218	381	99.475	381	0	64.GOMC-BGIocean__13287__15_92	327	hypothetical protein	pre_II_AT28218	327	99.694	327	1.41e-170	d__Bacteria;p__Actinobacteriota;c__Actinomycetia;o__Streptosporangiales;f__Streptosporangiaceae;g__Nocardiopsis;s__Nocardiopsis alba	Gp49	PF05973.20	2.7e-23	37	126	HTH_3	PF01381.28	3.3e-14	42	94
GOMC	II	StbE/PhdYeFM	64.GOMC-BGIocean__13287	64.GOMC-BGIocean__13287__18_79	270	StbE	pre_II_T28217	270	99.259	270	2.58e-137	64.GOMC-BGIocean__13287__18_80	267	type II toxin-antitoxin system prevent-host-death family antitoxin ; _	pre_II_AT28217	285	100	285	5.8e-149	d__Bacteria;p__Actinobacteriota;c__Actinomycetia;o__Streptosporangiales;f__Streptosporangiaceae;g__Nocardiopsis;s__Nocardiopsis alba						PhdYeFM_antitox	PF02604.26	8.3e-16	10	67
GOMC	II	StbE/PhdYeFM	64.GOMC-BGIocean__13289	64.GOMC-BGIocean__13289__25_68	264	StbE	pre_II_T111795	264	96.212	264	1.2e-120	64.GOMC-BGIocean__13289__25_67	270	prevent-host-death family protein ; _	pre_II_AT85909	270	96.296	270	5.66e-124	d__Bacteria;p__Actinobacteriota;c__Actinomycetia;o__Streptosporangiales;f__Streptosporangiaceae;g__Marinactinospora;s__Marinactinospora thermotolerans						PhdYeFM_antitox	PF02604.26	8.8e-16	9	57
GOMC	II	HY/VapB	64.GOMC-BGIocean__13291	64.GOMC-BGIocean__13291__179_21	408	PIN domain-containing protein, partial	pre_II_T176629	372	94.595	37	1.35e-07	64.GOMC-BGIocean__13291__179_22	231	type II toxin-antitoxin system VapB family antitoxin ; _	pre_II_AT215024	219	77.193	114	1.56e-09	d__Bacteria;p__Actinobacteriota;c__Actinomycetia;o__Nitriliruptorales;f__;g__;s__
GOMC	II	HY/VapB	64.GOMC-BGIocean__13297	64.GOMC-BGIocean__13297__5_118	417	PIN domain nuclease	pre_II_T200224	417	79.461	297	1.29e-52	64.GOMC-BGIocean__13297__5_119	216	type II toxin-antitoxin system VapB family antitoxin ; _	pre_II_AT261976	216	87.037	162	1.05e-45	d__Bacteria;p__Actinobacteriota;c__Actinomycetia;o__Streptomycetales;f__Streptomycetaceae;g__Kitasatospora;s__Kitasatospora sp000717715
GOMC	II	VapC/VapB	64.GOMC-BGIocean__13299	64.GOMC-BGIocean__13299__1_4439	417	VapC	pre_II_T68619	417	100	417	0	64.GOMC-BGIocean__13299__1_4440	222	antitoxin ; _	pre_II_AT68619	222	100	222	4.62e-114	d__Bacteria;p__Actinobacteriota;c__Actinomycetia;o__Streptomycetales;f__Streptomycetaceae;g__Streptomyces;s__Streptomyces niveus_A						VapB_antitoxin	PF09957.15	8.1e-21	4	45
GOMC	II	YoeB/YefM	64.GOMC-BGIocean__13299	64.GOMC-BGIocean__13299__1_2634	261	yoeB	pre_II_T68618	261	100	261	1.16e-135	64.GOMC-BGIocean__13299__1_2633	264	Antitoxin YefM ; yefM	pre_II_AT68618	252	100	252	1.12e-130	d__Bacteria;p__Actinobacteriota;c__Actinomycetia;o__Streptomycetales;f__Streptomycetaceae;g__Streptomyces;s__Streptomyces niveus_A
GOMC	II	Doc/ParD	64.GOMC-BGIocean__13300	64.GOMC-BGIocean__13300__17_31	297	Doc	pre_II_T238897	384	97.98	297	1.31e-145	64.GOMC-BGIocean__13300__17_30	198	hypothetical protein DTL70_25345 ; _	pre_II_AT238897	198	99.495	198	4.14e-99	d__Bacteria;p__Actinobacteriota;c__Actinomycetia;o__Streptomycetales;f__Streptomycetaceae;g__Streptomyces;s__Streptomyces diacarni						ParD	PF09386.16	7e-06	1	62
GOMC	II	StbE/YefM	64.GOMC-BGIocean__13301	64.GOMC-BGIocean__13301__17_41	264	relE, stbE	pre_II_T218850	264	96.212	264	1.2e-120	64.GOMC-BGIocean__13301__17_42	270	type II toxin-antitoxin system Phd/YefM family antitoxin ; _	pre_II_AT29298	270	95.556	270	1.23e-120	d__Bacteria;p__Actinobacteriota;c__Actinomycetia;o__Streptomycetales;f__Streptomycetaceae;g__Streptomyces;s__Streptomyces harbinensis
GOMC	II	YoeB/YefM	64.GOMC-BGIocean__13301	64.GOMC-BGIocean__13301__11_123	258	yoeB	pre_II_T50153	258	93.411	258	1.19e-105	64.GOMC-BGIocean__13301__11_124	282	type II toxin-antitoxin system prevent-host-death family antitoxin ; yefM	pre_II_AT180018	276	90.217	276	6.01e-99	d__Bacteria;p__Actinobacteriota;c__Actinomycetia;o__Streptomycetales;f__Streptomycetaceae;g__Streptomyces;s__Streptomyces harbinensis
GOMC	II	YoeB/YefM	64.GOMC-BGIocean__13304	64.GOMC-BGIocean__13304__18_10	255	yoeB	pre_II_T49594	255	98.824	255	2.45e-127	64.GOMC-BGIocean__13304__18_9	261	type II toxin-antitoxin system prevent-host-death family antitoxin ; yefM	pre_II_AT49594	264	98.864	264	2.53e-132	d__Bacteria;p__Actinobacteriota;c__Actinomycetia;o__Streptomycetales;f__Streptomycetaceae;g__Streptomyces;s__Streptomyces sp000772045
GOMC	II	RelE/HY	64.GOMC-BGIocean__13305	64.GOMC-BGIocean__13305__2_446	405	RelE	pre_II_T142323	384	82.199	382	9.22e-89	64.GOMC-BGIocean__13305__2_447	324	transcriptional regulator ; _	pre_II_AT142323	306	87.582	306	3.13e-97	d__Bacteria;p__Actinobacteriota;c__Actinomycetia;o__Streptomycetales;f__Streptomycetaceae;g__Streptomyces;s__Streptomyces sp002711365						HTH_3	PF01381.28	8.6e-16	37	89
GOMC	II	YoeB/YefM	64.GOMC-BGIocean__13305	64.GOMC-BGIocean__13305__2_590	264	yoeB	pre_II_T142324	264	98.485	264	1.18e-130	64.GOMC-BGIocean__13305__2_591	276	MULTISPECIES: type II toxin-antitoxin system prevent-host-death family antitoxin ; yefM	pre_II_AT266151	282	98.582	282	1.25e-140	d__Bacteria;p__Actinobacteriota;c__Actinomycetia;o__Streptomycetales;f__Streptomycetaceae;g__Streptomyces;s__Streptomyces sp002711365
GOMC	II	HY/VapB	64.GOMC-BGIocean__13305	64.GOMC-BGIocean__13305__3_1052	423	PIN domain nuclease	pre_II_T139677	423	84.248	419	3.35e-113	64.GOMC-BGIocean__13305__3_1053	216	type II toxin-antitoxin system VapB family antitoxin ; _	pre_II_AT106725	216	82.727	220	8.21e-47	d__Bacteria;p__Actinobacteriota;c__Actinomycetia;o__Streptomycetales;f__Streptomycetaceae;g__Streptomyces;s__Streptomyces sp002711365
GOMC	II	YoeB/YefM	64.GOMC-BGIocean__13307	64.GOMC-BGIocean__13307__38_779	255	yoeB	pre_II_T150147	255	89.412	255	2.6e-87	64.GOMC-BGIocean__13307__38_780	264	antitoxin ; yefM	pre_II_AT150147	261	91.188	261	2.63e-97	d__Bacteria;p__Actinobacteriota;c__Actinomycetia;o__Streptomycetales;f__Streptomycetaceae;g__Streptomyces;s__Streptomyces abyssalis
GOMC	II	YoeB/YefM	64.GOMC-BGIocean__13310	64.GOMC-BGIocean__13310__1_416	264	yoeB	pre_II_T54299	264	100	264	2.51e-137	64.GOMC-BGIocean__13310__1_417	264	type II toxin-antitoxin system prevent-host-death family antitoxin ; yefM	pre_II_AT54299	276	100	276	5.64e-144	d__Bacteria;p__Actinobacteriota;c__Actinomycetia;o__Streptomycetales;f__Streptomycetaceae;g__Streptomyces;s__Streptomyces sp002847285
GOMC	II	YoeB/YefM	64.GOMC-BGIocean__13313	64.GOMC-BGIocean__13313__13_778	255	yoeB	pre_II_T95608	255	98.431	255	1.14e-125	64.GOMC-BGIocean__13313__13_779	282	type II toxin-antitoxin system prevent-host-death family antitoxin ; yefM	pre_II_AT153013	264	96.226	265	1.2e-120	d__Bacteria;p__Actinobacteriota;c__Actinomycetia;o__Streptomycetales;f__Streptomycetaceae;g__Streptomyces;s__Streptomyces tendae
GOMC	II	HY/VapB	64.GOMC-BGIocean__13313	64.GOMC-BGIocean__13313__15_296	423	PIN domain nuclease	pre_II_T156160	423	88.652	423	1.92e-145	64.GOMC-BGIocean__13313__15_295	216	type II toxin-antitoxin system VapB family antitoxin ; _	pre_II_AT105990	216	87.097	217	4.8e-64	d__Bacteria;p__Actinobacteriota;c__Actinomycetia;o__Streptomycetales;f__Streptomycetaceae;g__Streptomyces;s__Streptomyces tendae
GOMC	II	StbE/PhdYeFM	64.GOMC-BGIocean__13314	64.GOMC-BGIocean__13314__1_3485	264	StbE	pre_II_T73315	264	94.697	264	5.6e-114	64.GOMC-BGIocean__13314__1_3486	282	prevent-host-death family protein ; _	pre_II_AT73315	270	97.778	270	1.21e-130	d__Bacteria;p__Actinobacteriota;c__Actinomycetia;o__Streptomycetales;f__Streptomycetaceae;g__Streptomyces;s__Streptomyces laculatispora						PhdYeFM_antitox	PF02604.26	3.8e-16	9	57
GOMC	II	YoeB/YefM	64.GOMC-BGIocean__13315	64.GOMC-BGIocean__13315__1_452	255	yoeB	pre_II_T251453	255	99.216	255	5.28e-129	64.GOMC-BGIocean__13315__1_451	252	prevent-host-death family protein ; yefM	pre_II_AT251453	264	99.621	264	1.17e-135	d__Bacteria;p__Actinobacteriota;c__Actinomycetia;o__Streptomycetales;f__Streptomycetaceae;g__Streptomyces;s__Streptomyces sp001905385
GOMC	II	Doc/ParD	64.GOMC-BGIocean__13316	64.GOMC-BGIocean__13316__68_216	297	Doc	pre_II_T238897	384	97.98	297	1.31e-145	64.GOMC-BGIocean__13316__68_215	198	hypothetical protein DQ392_15660 ; _	pre_II_AT238897	198	89.34	197	3.36e-65	d__Bacteria;p__Actinobacteriota;c__Actinomycetia;o__Streptomycetales;f__Streptomycetaceae;g__Streptomyces;s__Streptomyces reniochalinae						ParD	PF09386.16	7.2e-07	1	62
GOMC	II	HY/VapB	64.GOMC-BGIocean__13317	64.GOMC-BGIocean__13317__160_4	423	PIN domain nuclease	pre_II_T59246	423	94.09	423	0	64.GOMC-BGIocean__13317__160_3	234	type II toxin-antitoxin system VapB family antitoxin ; _	pre_II_AT59246	216	95.37	216	4.6e-94	d__Bacteria;p__Actinobacteriota;c__Actinomycetia;o__Streptomycetales;f__Streptomycetaceae;g__Streptomyces;s__Streptomyces sp000470535
GOMC	II	HY/VapB	64.GOMC-BGIocean__13320	64.GOMC-BGIocean__13320__95_366	274	PIN domain-containing protein	pre_II_T45033	363	96.703	273	2.65e-127	64.GOMC-BGIocean__4775__28_29	264	hypothetical protein A167_03137 ; _	pre_II_AT261976	216	92.13	216	2.17e-82	d__Bacteria;p__Actinobacteriota;c__Actinomycetia;o__Streptomycetales;f__Streptomycetaceae;g__Streptomyces;s__Streptomyces sp002224125						VapB_antitoxin	PF09957.15	9.9e-14	3	43
GOMC	II	VapC/VapB	64.GOMC-BGIocean__13320	64.GOMC-BGIocean__13320__95_358	417	VapC	pre_II_T261976	417	94.484	417	0	64.GOMC-BGIocean__13320__95_359	207	DUF2191 domain-containing protein ; _	pre_II_AT261976	216	93.81	210	1e-85	d__Bacteria;p__Actinobacteriota;c__Actinomycetia;o__Streptomycetales;f__Streptomycetaceae;g__Streptomyces;s__Streptomyces sp002224125						VapB_antitoxin	PF09957.15	3.8e-16	3	43
GOMC	II	YoeB/YefM	64.GOMC-BGIocean__13322	64.GOMC-BGIocean__13322__11_425	255	yoeB	pre_II_T266134	255	90.588	255	2.58e-92	64.GOMC-BGIocean__13322__11_424	291	type II toxin-antitoxin system prevent-host-death family antitoxin ; yefM	pre_II_AT247615	282	87.854	247	1.06e-76	d__Bacteria;p__Actinobacteriota;c__Actinomycetia;o__Streptomycetales;f__Streptomycetaceae;g__Streptomyces;s__Streptomyces hoynatensis
GOMC	II	YoeB/YefM	64.GOMC-BGIocean__13322	64.GOMC-BGIocean__13322__51_179	261	yoeB	pre_II_T210563	261	84.351	262	2.74e-67	64.GOMC-BGIocean__13322__51_178	261	type II toxin-antitoxin system prevent-host-death family antitoxin ; yefM	pre_II_AT171062	252	82.937	252	5.75e-59	d__Bacteria;p__Actinobacteriota;c__Actinomycetia;o__Streptomycetales;f__Streptomycetaceae;g__Streptomyces;s__Streptomyces hoynatensis
GOMC	II	StbE/PhdYeFM	64.GOMC-BGIocean__13323	64.GOMC-BGIocean__13323__7_56	267	StbE	pre_II_T222650	267	92.46	252	5.79e-99	64.GOMC-BGIocean__13323__7_57	258	prevent-host-death protein ; _	pre_II_AT160641	267	92.857	266	9.55e-107	d__Bacteria;p__Actinobacteriota;c__Actinomycetia;o__Streptomycetales;f__Streptomycetaceae;g__Streptomyces;s__Streptomyces sp001905725						PhdYeFM_antitox	PF02604.26	1.4e-16	8	58
GOMC	II	Doc/HY	64.GOMC-BGIocean__13323	64.GOMC-BGIocean__13323__12_79	369	doc	pre_II_T160640	369	92.954	369	3.54e-152	64.GOMC-BGIocean__13323__12_78	120	hypothetical protein AMK33_05380 ; _	pre_II_AT276533	198	90	120	1.17e-37	d__Bacteria;p__Actinobacteriota;c__Actinomycetia;o__Streptomycetales;f__Streptomycetaceae;g__Streptomyces;s__Streptomyces sp001905725
GOMC	II	MazF/MazE	64.GOMC-BGIocean__13324	64.GOMC-BGIocean__13324__34_271	348	mazF, ndoA, chpA	pre_II_T95396	348	85.96	349	3.57e-102	64.GOMC-BGIocean__13324__34_270	237	ribbon-helix-helix protein, CopG family ; antitoxin MazE9	pre_II_AT253806	231	86.207	232	1.15e-65	d__Bacteria;p__Actinobacteriota;c__Actinomycetia;o__Streptomycetales;f__Streptomycetaceae;g__Streptomyces;s__Streptomyces marokkonensis
GOMC	II	StbE/PhdYeFM	64.GOMC-BGIocean__13325	64.GOMC-BGIocean__13325__1_411	198	StbE	pre_II_T281354	264	95.455	198	9.09e-86	64.GOMC-BGIocean__13325__1_410	279	prevent-host-death protein ; _	pre_II_AT85906	270	95.556	270	1.23e-120	d__Bacteria;p__Actinobacteriota;c__Actinomycetia;o__Streptomycetales;f__Streptomycetaceae;g__Streptomyces;s__Streptomyces sp001905905						PhdYeFM_antitox	PF02604.26	6.4e-17	9	57
GOMC	II	HY/VapB	64.GOMC-BGIocean__13326	64.GOMC-BGIocean__13326__1_127	423	hypothetical protein SZN_19153	pre_II_T59246	423	96.69	423	0	64.GOMC-BGIocean__13326__1_126	465	hypothetical protein	pre_II_AT59246	216	96.296	216	2.13e-97	d__Bacteria;p__Actinobacteriota;c__Actinomycetia;o__Streptomycetales;f__Streptomycetaceae;g__Streptomyces;s__Streptomyces rubiginosohelvolus	PIN	PF01850.27	4.5e-17	7	124	VapB_antitoxin	PF09957.15	1e-14	2	49
GOMC	II	MazF/MazE	64.GOMC-BGIocean__13326	64.GOMC-BGIocean__13326__8_109	348	mazF, ndoA, chpA	pre_II_T59245	348	98.276	348	6.95e-174	64.GOMC-BGIocean__13326__8_110	225	Transcriptional regulator, contains Arc/MetJ-type RHH (ribbon-helix-helix) DNA-binding domain ; antitoxin MazE9	pre_II_AT59245	225	97.778	225	2.2e-107	d__Bacteria;p__Actinobacteriota;c__Actinomycetia;o__Streptomycetales;f__Streptomycetaceae;g__Streptomyces;s__Streptomyces rubiginosohelvolus
GOMC	II	Doc/HY	64.GOMC-BGIocean__13327	64.GOMC-BGIocean__13327__11_22	369	Doc	pre_II_T37756	369	88.618	369	1.71e-125	64.GOMC-BGIocean__13327__11_21	198	hypothetical protein ; _	pre_II_AT253805	198	90.909	198	9.28e-71	d__Bacteria;p__Actinobacteriota;c__Actinomycetia;o__Streptomycetales;f__Streptomycetaceae;g__Streptomyces;s__Streptomyces cavernae						FitA-like_RHH	PF22513.2	3.7e-09	10	32	ParD	PF09386.16	4.8e-06	1	46
GOMC	II	StbE/YefM	64.GOMC-BGIocean__13327	64.GOMC-BGIocean__13327__27_118	279	relE, stbE	pre_II_T37754	279	82.331	266	1.79e-59	64.GOMC-BGIocean__13327__27_119	312	type II toxin-antitoxin system Phd/YefM family antitoxin ; _	pre_II_AT253804	282	85.47	234	2.6e-63	d__Bacteria;p__Actinobacteriota;c__Actinomycetia;o__Streptomycetales;f__Streptomycetaceae;g__Streptomyces;s__Streptomyces cavernae
GOMC	II	YoeB/YefM	64.GOMC-BGIocean__13328	64.GOMC-BGIocean__13328__1_3764	267	yoeB	pre_II_T256873	261	81.714	175	8.21e-33	64.GOMC-BGIocean__13328__1_3763	297	antitoxin YefM ; yefM	pre_II_AT85914	282	88.968	281	4.96e-95	d__Bacteria;p__Actinobacteriota;c__Actinomycetia;o__Streptomycetales;f__Streptomycetaceae;g__Streptomyces;s__Streptomyces sp002797655
GOMC	II	StbE/PhdYeFM	64.GOMC-BGIocean__13329	64.GOMC-BGIocean__13329__1_2113	270	StbE	pre_II_T80630	270	100	270	1.19e-140	64.GOMC-BGIocean__13329__1_2112	297	type II toxin-antitoxin system prevent-host-death family antitoxin ; _	pre_II_AT80630	267	100	258	5.31e-134	d__Bacteria;p__Actinobacteriota;c__Actinomycetia;o__Streptomycetales;f__Streptomycetaceae;g__Streptomyces;s__Streptomyces xinghaiensis						PhdYeFM_antitox	PF02604.26	1.7e-16	2	53
GOMC	II	YoeB/YefM	64.GOMC-BGIocean__13329	64.GOMC-BGIocean__13329__1_1309	255	yoeB	pre_II_T80629	255	100	255	2.44e-132	64.GOMC-BGIocean__13329__1_1310	285	type II toxin-antitoxin system prevent-host-death family antitoxin ; yefM	pre_II_AT80629	261	100	261	1.16e-135	d__Bacteria;p__Actinobacteriota;c__Actinomycetia;o__Streptomycetales;f__Streptomycetaceae;g__Streptomyces;s__Streptomyces xinghaiensis
GOMC	II	MazF/MazE	64.GOMC-BGIocean__13331	64.GOMC-BGIocean__13331__11_1821	348	mazF, ndoA, chpA	pre_II_T276534	327	90.52	327	1.62e-120	64.GOMC-BGIocean__13331__11_1822	237	Antitoxin MazE9 ; antitoxin MazE9	pre_II_AT276534	231	89.61	231	5.22e-79	d__Bacteria;p__Actinobacteriota;c__Actinomycetia;o__Streptomycetales;f__Streptomycetaceae;g__Streptomyces;s__Streptomyces prasinus
GOMC	II	YoeB/YefM	64.GOMC-BGIocean__13331	64.GOMC-BGIocean__13331__10_966	255	yoeB	pre_II_T85912	255	99.216	255	5.28e-129	64.GOMC-BGIocean__13331__10_967	252	antitoxin YefM ; yefM	pre_II_AT85912	285	100	285	5.8e-149	d__Bacteria;p__Actinobacteriota;c__Actinomycetia;o__Streptomycetales;f__Streptomycetaceae;g__Streptomyces;s__Streptomyces prasinus
GOMC	II	StbE/YefM	64.GOMC-BGIocean__13331	64.GOMC-BGIocean__13331__11_3580	282	relE, stbE	pre_II_T252446	282	89.568	278	1.03e-96	64.GOMC-BGIocean__13331__11_3581	306	type II toxin-antitoxin system Phd/YefM family antitoxin ; _	pre_II_AT252446	282	90.58	276	1.45e-100	d__Bacteria;p__Actinobacteriota;c__Actinomycetia;o__Streptomycetales;f__Streptomycetaceae;g__Streptomyces;s__Streptomyces prasinus
GOMC	II	YoeB/YefM	64.GOMC-BGIocean__13331	64.GOMC-BGIocean__13331__10_966	255	yoeB	pre_II_T85912	255	99.216	255	5.28e-129	64.GOMC-BGIocean__13331__10_965	273	type II toxin-antitoxin system Phd/YefM family antitoxin ; _	pre_II_AT141199	270	83.981	206	5.4e-50	d__Bacteria;p__Actinobacteriota;c__Actinomycetia;o__Streptomycetales;f__Streptomycetaceae;g__Streptomyces;s__Streptomyces prasinus
GOMC	II	StbE/PhdYeFM	64.GOMC-BGIocean__13333	64.GOMC-BGIocean__13333__1_3982	279	StbE	pre_II_T75145	279	100	279	1.23e-145	64.GOMC-BGIocean__13333__1_3983	159	prevent-host-death family protein ; _	pre_II_AT75145	279	100	279	1.23e-145	d__Bacteria;p__Actinobacteriota;c__Actinomycetia;o__Streptomycetales;f__Streptomycetaceae;g__Streptomyces;s__Streptomyces californicus						PhdYeFM_antitox	PF02604.26	3.1e-20	7	57
GOMC	II	Doc/ParD	64.GOMC-BGIocean__13333	64.GOMC-BGIocean__13333__1_2335	369	Doc	pre_II_T75144	369	100	369	0	64.GOMC-BGIocean__13333__1_2336	198	hypothetical protein F610DRAFT_05857 ; _	pre_II_AT75144	198	100	198	8.9e-101	d__Bacteria;p__Actinobacteriota;c__Actinomycetia;o__Streptomycetales;f__Streptomycetaceae;g__Streptomyces;s__Streptomyces californicus						ParD	PF09386.16	1.3e-06	1	42
GOMC	II	StbE/YefM	64.GOMC-BGIocean__13335	64.GOMC-BGIocean__13335__82_85	264	relE, stbE	pre_II_T105185	264	97.348	264	1.19e-125	64.GOMC-BGIocean__13335__82_86	258	type II toxin-antitoxin system Phd/YefM family antitoxin ; _	pre_II_AT105185	270	99.225	258	1.15e-130	d__Bacteria;p__Actinobacteriota;c__Actinomycetia;o__Streptomycetales;f__Streptomycetaceae;g__Streptomyces;s__Streptomyces tirandamycinicus
GOMC	II	K07064/HY	64.GOMC-BGIocean__13337	64.GOMC-BGIocean__13337__1_1155	435	K07064	pre_II_T172012	435	95.172	435	0	64.GOMC-BGIocean__13337__1_1156	243	hypothetical protein EES46_05845 ; _	pre_II_AT172012	243	95.062	243	2.53e-105	d__Bacteria;p__Actinobacteriota;c__Actinomycetia;o__Streptomycetales;f__Streptomycetaceae;g__Streptomyces;s__Streptomyces anulatus_C						RHH_1	PF01402.27	3.4e-09	97	133
GOMC	II	VapC/VapB	64.GOMC-BGIocean__13337	64.GOMC-BGIocean__13337__2_644	408	VapC	pre_II_T120725	408	87.073	410	8.78e-129	64.GOMC-BGIocean__13337__2_645	198	hypothetical protein EES46_23175 ; _	pre_II_AT120725	234	91.88	234	5.07e-89	d__Bacteria;p__Actinobacteriota;c__Actinomycetia;o__Streptomycetales;f__Streptomycetaceae;g__Streptomyces;s__Streptomyces anulatus_C						VapB_antitoxin	PF09957.15	7.6e-22	3	45
GOMC	II	K07064/HY	64.GOMC-BGIocean__13338	64.GOMC-BGIocean__13338__1_4072	435	K07064	pre_II_T210564	435	90.596	436	8.9e-164	64.GOMC-BGIocean__13338__1_4073	285	hypothetical protein SSPNP10_06610 ; _	pre_II_AT210564	243	89.712	243	5.33e-84	d__Bacteria;p__Actinobacteriota;c__Actinomycetia;o__Streptomycetales;f__Streptomycetaceae;g__Streptomyces;s__Streptomyces sindenensis						RHH_3	PF12651.13	1.3e-10	3	39
GOMC	II	StbE/YefM	64.GOMC-BGIocean__13338	64.GOMC-BGIocean__13338__1_4644	264	relE, stbE	pre_II_T77079	264	100	264	2.51e-137	64.GOMC-BGIocean__13338__1_4645	270	type II toxin-antitoxin system Phd/YefM family antitoxin ; _	pre_II_AT77079	270	100	270	1.19e-140	d__Bacteria;p__Actinobacteriota;c__Actinomycetia;o__Streptomycetales;f__Streptomycetaceae;g__Streptomyces;s__Streptomyces sindenensis
GOMC	II	HY/VapB	64.GOMC-BGIocean__13339	64.GOMC-BGIocean__13339__3_277	423	PIN domain nuclease	pre_II_T228021	423	96.69	423	0	64.GOMC-BGIocean__13339__3_276	234	type II toxin-antitoxin system VapB family antitoxin ; _	pre_II_AT228021	216	96.296	216	2.13e-97	d__Bacteria;p__Actinobacteriota;c__Actinomycetia;o__Streptomycetales;f__Streptomycetaceae;g__Streptomyces;s__Streptomyces sp004187715
GOMC	II	MazF/MazE	64.GOMC-BGIocean__13340	64.GOMC-BGIocean__13340__23_60	348	mazF, ndoA, chpA	pre_II_T207304	348	100	348	0	64.GOMC-BGIocean__13340__23_59	225	Transcriptional regulator, contains Arc/MetJ-type RHH (ribbon-helix-helix) DNA-binding domain ; antitoxin MazE9	pre_II_AT207304	225	100	225	1.01e-115	d__Bacteria;p__Actinobacteriota;c__Actinomycetia;o__Streptomycetales;f__Streptomycetaceae;g__Streptomyces;s__Streptomyces bacillaris
GOMC	II	StbE/PhdYeFM	64.GOMC-BGIocean__13342	64.GOMC-BGIocean__13342__1_4181	285	StbE	pre_II_T110864	285	100	285	5.8e-149	64.GOMC-BGIocean__13342__1_4180	306	conserved hypothetical protein ; _	pre_II_AT110864	249	100	249	6.24e-129	d__Bacteria;p__Actinobacteriota;c__Actinomycetia;o__Streptomycetales;f__Streptomycetaceae;g__Streptomyces;s__Streptomyces sviceus						PhdYeFM_antitox	PF02604.26	4.2e-18	15	78	DksA_N	PF21157.2	0.00012	11	36
GOMC	II	HY/VapB	64.GOMC-BGIocean__13342	64.GOMC-BGIocean__13342__1_5057	275	PIN domain-containing protein	pre_II_T45034	363	96.703	273	2.65e-127	64.GOMC-BGIocean__4775__28_30	222	hypothetical protein A167_03138 ; _	pre_II_AT110865	210	100	210	2.03e-107	d__Bacteria;p__Actinobacteriota;c__Actinomycetia;o__Streptomycetales;f__Streptomycetaceae;g__Streptomyces;s__Streptomyces sviceus						VapB_antitoxin	PF09957.15	4.3e-14	3	47
GOMC	II	YoeB/YefM	64.GOMC-BGIocean__13343	64.GOMC-BGIocean__13343__15_53	258	yoeB	pre_II_T145950	258	95.736	258	1.17e-115	64.GOMC-BGIocean__13343__15_52	282	prevent-host-death family protein ; yefM	pre_II_AT273815	273	94.505	273	2.68e-117	d__Bacteria;p__Actinobacteriota;c__Actinomycetia;o__Streptomycetales;f__Streptomycetaceae;g__Streptomyces;s__Streptomyces sp001184025
GOMC	II	MazF/MazE	64.GOMC-BGIocean__13348	64.GOMC-BGIocean__13348__18_7	348	mazF, ndoA, chpA	pre_II_T289558	348	90.805	348	1.59e-130	64.GOMC-BGIocean__13348__18_6	231	antitoxin ; antitoxin MazE9	pre_II_AT289558	231	95.671	231	2.28e-102	d__Bacteria;p__Actinobacteriota;c__Actinomycetia;o__Streptomycetales;f__Streptomycetaceae;g__Streptomyces;s__Streptomyces sp002382885
GOMC	II	K07064/CopG	64.GOMC-BGIocean__13348	64.GOMC-BGIocean__13348__111_82	435	K07064	pre_II_T210564	435	90.115	435	1.93e-160	64.GOMC-BGIocean__13348__111_81	522	CopG family transcriptional regulator ; _	pre_II_AT210564	243	87.705	244	1.16e-75	d__Bacteria;p__Actinobacteriota;c__Actinomycetia;o__Streptomycetales;f__Streptomycetaceae;g__Streptomyces;s__Streptomyces sp002382885
GOMC	II	YoeB/YefM	64.GOMC-BGIocean__13348	64.GOMC-BGIocean__13348__114_9	261	yoeB	pre_II_T209231	261	96.471	255	2.55e-117	64.GOMC-BGIocean__13348__114_8	303	type II toxin-antitoxin system prevent-host-death family antitoxin ; yefM	pre_II_AT209231	252	95.473	243	2.49e-107	d__Bacteria;p__Actinobacteriota;c__Actinomycetia;o__Streptomycetales;f__Streptomycetaceae;g__Streptomyces;s__Streptomyces sp002382885
GOMC	II	YoeB/YefM	64.GOMC-BGIocean__13349	64.GOMC-BGIocean__13349__123_14	264	yoeB	pre_II_T142324	264	98.485	264	1.18e-130	64.GOMC-BGIocean__13349__123_13	282	MULTISPECIES: type II toxin-antitoxin system prevent-host-death family antitoxin ; yefM	pre_II_AT266151	282	98.936	282	2.68e-142	d__Bacteria;p__Actinobacteriota;c__Actinomycetia;o__Streptomycetales;f__Streptomycetaceae;g__Streptomyces;s__Streptomyces sp002910915
GOMC	II	YoeB/YefM	64.GOMC-BGIocean__13349	64.GOMC-BGIocean__13349__147_1	264	yoeB	pre_II_T142324	264	98.485	264	1.18e-130	64.GOMC-BGIocean__13349__147_2	276	MULTISPECIES: type II toxin-antitoxin system prevent-host-death family antitoxin ; yefM	pre_II_AT266151	282	98.936	282	2.68e-142	d__Bacteria;p__Actinobacteriota;c__Actinomycetia;o__Streptomycetales;f__Streptomycetaceae;g__Streptomyces;s__Streptomyces sp002910915
GOMC	II	MazF/MazE	64.GOMC-BGIocean__13349	64.GOMC-BGIocean__13349__92_52	348	mazF, ndoA, chpA	pre_II_T97799	348	83.381	349	3.65e-87	64.GOMC-BGIocean__13349__92_53	225	ribbon-helix-helix protein, CopG family ; antitoxin MazE9	pre_II_AT142322	225	91.556	225	4.89e-84	d__Bacteria;p__Actinobacteriota;c__Actinomycetia;o__Streptomycetales;f__Streptomycetaceae;g__Streptomyces;s__Streptomyces sp002910915
GOMC	II	YoeB/YefM	64.GOMC-BGIocean__13349	64.GOMC-BGIocean__13349__146_2	264	yoeB	pre_II_T142324	264	98.485	264	1.18e-130	64.GOMC-BGIocean__13349__146_1	303	type II toxin-antitoxin system prevent-host-death family antitoxin ; yefM	pre_II_AT266151	282	98.936	282	2.9e-142	d__Bacteria;p__Actinobacteriota;c__Actinomycetia;o__Streptomycetales;f__Streptomycetaceae;g__Streptomyces;s__Streptomyces sp002910915
GOMC	II	YoeB/YefM	64.GOMC-BGIocean__13349	64.GOMC-BGIocean__13349__148_27	264	yoeB	pre_II_T142324	264	98.485	264	1.18e-130	64.GOMC-BGIocean__13349__148_28	258	type II toxin-antitoxin system prevent-host-death family antitoxin ; yefM	pre_II_AT266151	282	98.936	282	2.9e-142	d__Bacteria;p__Actinobacteriota;c__Actinomycetia;o__Streptomycetales;f__Streptomycetaceae;g__Streptomyces;s__Streptomyces sp002910915
GOMC	II	HY/VapB	64.GOMC-BGIocean__13349	64.GOMC-BGIocean__13349__125_14	408	PIN domain nuclease	pre_II_T120725	408	90.931	408	1.82e-155	64.GOMC-BGIocean__13349__125_13	240	type II toxin-antitoxin system VapB family antitoxin ; _	pre_II_AT120725	234	92.308	234	1.09e-90	d__Bacteria;p__Actinobacteriota;c__Actinomycetia;o__Streptomycetales;f__Streptomycetaceae;g__Streptomyces;s__Streptomyces sp002910915
GOMC	II	YoeB/YefM	64.GOMC-BGIocean__13350	64.GOMC-BGIocean__13350__1_2460	258	yoeB	pre_II_T50153	258	100	258	5.31e-134	64.GOMC-BGIocean__13350__1_2461	282	prevent-host-death family protein ; yefM	pre_II_AT50153	276	100	276	5.64e-144	d__Bacteria;p__Actinobacteriota;c__Actinomycetia;o__Streptomycetales;f__Streptomycetaceae;g__Streptomyces;s__Streptomyces xiamenensis
GOMC	II	Doc/DUF6290	64.GOMC-BGIocean__13351	64.GOMC-BGIocean__13351__17_102	369	Doc	pre_II_T253805	369	89.702	369	3.65e-132	64.GOMC-BGIocean__13351__17_101	198	hypothetical protein AQJ91_25275 ; _	pre_II_AT253805	198	94.949	198	4.23e-84	d__Bacteria;p__Actinobacteriota;c__Actinomycetia;o__Streptomycetales;f__Streptomycetaceae;g__Streptomyces;s__Streptomyces dysideae						DUF6290	PF19807.5	2e-06	1	42	ParD	PF09386.16	6.7e-06	1	42
GOMC	II	StbE/PhdYeFM	64.GOMC-BGIocean__13351	64.GOMC-BGIocean__13351__10_154	282	StbE	pre_II_T101046	282	92.199	282	1.3e-110	64.GOMC-BGIocean__13351__10_153	222	putative antitoxin ; _	pre_II_AT101046	258	94.961	258	3.06e-112	d__Bacteria;p__Actinobacteriota;c__Actinomycetia;o__Streptomycetales;f__Streptomycetaceae;g__Streptomyces;s__Streptomyces dysideae						PhdYeFM_antitox	PF02604.26	2.8e-18	15	79
GOMC	II	HY/VapB	64.GOMC-BGIocean__13351	64.GOMC-BGIocean__13351__43_38	411	Ribonuclease	pre_II_T95395	411	91.727	411	3.92e-162	64.GOMC-BGIocean__13351__43_37	243	hypothetical protein AQJ91_41440 ; _	pre_II_AT197021	222	94.595	222	4.75e-94	d__Bacteria;p__Actinobacteriota;c__Actinomycetia;o__Streptomycetales;f__Streptomycetaceae;g__Streptomyces;s__Streptomyces dysideae						VapB_antitoxin	PF09957.15	3e-17	3	42
GOMC	II	StbE/HY	64.GOMC-BGIocean__13351	64.GOMC-BGIocean__13351__10_142	282	relE, stbE	pre_II_T101046	282	91.519	283	2.82e-107	64.GOMC-BGIocean__13351__10_141	159	antitoxin ; _	pre_II_AT253804	282	93.711	159	1.58e-62	d__Bacteria;p__Actinobacteriota;c__Actinomycetia;o__Streptomycetales;f__Streptomycetaceae;g__Streptomyces;s__Streptomyces dysideae
GOMC	II	YoeB/YefM	64.GOMC-BGIocean__13351	64.GOMC-BGIocean__13351__27_54	261	yoeB	pre_II_T101045	261	96.154	260	1.97e-118	64.GOMC-BGIocean__13351__27_55	258	prevent-host-death protein ; yefM	pre_II_AT101045	258	95.349	258	5.46e-114	d__Bacteria;p__Actinobacteriota;c__Actinomycetia;o__Streptomycetales;f__Streptomycetaceae;g__Streptomyces;s__Streptomyces dysideae
GOMC	II	PilT/VapB	64.GOMC-BGIocean__13352	64.GOMC-BGIocean__13352__2_94	423	twitching motility protein PilT	pre_II_T59246	423	91.924	421	1.12e-167	64.GOMC-BGIocean__13352__2_93	216	antitoxin of type II TA system, VapB ; _	pre_II_AT59246	216	92.13	216	2.17e-82	d__Bacteria;p__Actinobacteriota;c__Actinomycetia;o__Streptomycetales;f__Streptomycetaceae;g__Streptomyces;s__Streptomyces clavifer
GOMC	II	Doc/PhD	64.GOMC-BGIocean__13352	64.GOMC-BGIocean__13352__2_1065	168	doc	pre_II_T97800	369	92.949	156	3.66e-59	64.GOMC-BGIocean__13352__2_1064	255	Antitoxin Phd ; _	pre_II_AT97800	198	91.414	198	2.65e-72	d__Bacteria;p__Actinobacteriota;c__Actinomycetia;o__Streptomycetales;f__Streptomycetaceae;g__Streptomyces;s__Streptomyces clavifer
GOMC	II	Doc/DUF6290	64.GOMC-BGIocean__13353	64.GOMC-BGIocean__13353__2_2370	375	Doc	pre_II_T220595	375	97.067	375	1.61e-180	64.GOMC-BGIocean__13353__2_2369	198	Arc family DNA-binding protein ; _	pre_II_AT220595	198	95.455	198	9.09e-86	d__Bacteria;p__Actinobacteriota;c__Actinomycetia;o__Streptomycetales;f__Streptomycetaceae;g__Streptomyces;s__Streptomyces asiaticus						DUF6290	PF19807.5	9.8e-08	1	42
GOMC	II	StbE/YefM	64.GOMC-BGIocean__13354	64.GOMC-BGIocean__13354__1_4002	264	relE, stbE	pre_II_T120726	264	100	264	2.51e-137	64.GOMC-BGIocean__13354__1_4003	270	type II toxin-antitoxin system Phd/YefM family antitoxin ; _	pre_II_AT120726	270	100	270	1.19e-140	d__Bacteria;p__Actinobacteriota;c__Actinomycetia;o__Streptomycetales;f__Streptomycetaceae;g__Streptomyces;s__Streptomyces papulosus
GOMC	II	HY/VapB	64.GOMC-BGIocean__13354	64.GOMC-BGIocean__13354__1_1825	408	PIN domain nuclease	pre_II_T120725	408	100	408	0	64.GOMC-BGIocean__13354__1_1826	216	type II toxin-antitoxin system VapB family antitoxin ; _	pre_II_AT120725	234	100	234	1.05e-120	d__Bacteria;p__Actinobacteriota;c__Actinomycetia;o__Streptomycetales;f__Streptomycetaceae;g__Streptomyces;s__Streptomyces papulosus
GOMC	II	YoeB/YefM	64.GOMC-BGIocean__13355	64.GOMC-BGIocean__13355__1_3810	255	yoeB	pre_II_T148958	255	96.471	255	2.49e-117	64.GOMC-BGIocean__13355__1_3809	276	Antitoxin RelJ ; yefM	pre_II_AT148958	282	98.227	282	5.81e-139	d__Bacteria;p__Actinobacteriota;c__Actinomycetia;o__Streptomycetales;f__Streptomycetaceae;g__Streptomyces;s__Streptomyces sp003846185
GOMC	II	StbE/YefM	64.GOMC-BGIocean__13355	64.GOMC-BGIocean__13355__1_3812	264	relE, stbE	pre_II_T253480	264	95.076	264	1.2e-115	64.GOMC-BGIocean__13355__1_3813	270	type II toxin-antitoxin system Phd/YefM family antitoxin ; _	pre_II_AT120726	270	98.519	270	5.58e-134	d__Bacteria;p__Actinobacteriota;c__Actinomycetia;o__Streptomycetales;f__Streptomycetaceae;g__Streptomyces;s__Streptomyces sp003846185
GOMC	II	Doc/DUF6290	64.GOMC-BGIocean__13356	64.GOMC-BGIocean__13356__20_115	369	Doc	pre_II_T231952	369	97.561	369	1.58e-180	64.GOMC-BGIocean__13356__20_116	198	hypothetical protein C6W96_12505 ; _	pre_II_AT231952	198	96.97	198	9.03e-91	d__Bacteria;p__Actinobacteriota;c__Actinomycetia;o__Streptomycetales;f__Streptomycetaceae;g__Streptomyces;s__Streptomyces sp001687325						DUF6290	PF19807.5	1.1e-06	1	42	ParD	PF09386.16	1.9e-06	1	42
GOMC	II	MazF/MazE	64.GOMC-BGIocean__13356	64.GOMC-BGIocean__13356__29_46	396	mazF, ndoA, chpA	pre_II_T218481	348	94.828	348	8.21e-154	64.GOMC-BGIocean__13356__29_47	225	antitoxin ; antitoxin MazE9	pre_II_AT59245	225	97.778	225	2.2e-107	d__Bacteria;p__Actinobacteriota;c__Actinomycetia;o__Streptomycetales;f__Streptomycetaceae;g__Streptomyces;s__Streptomyces sp001687325
GOMC	II	StbE/PhdYeFM	64.GOMC-BGIocean__13357	64.GOMC-BGIocean__13357__75_305	273	StbE	pre_II_T111795	264	96.774	248	4.49e-115	64.GOMC-BGIocean__13357__75_304	243	hypothetical protein APS67_006390 ; _	pre_II_AT111795	270	93.704	270	2.67e-112	d__Bacteria;p__Actinobacteriota;c__Actinomycetia;o__Streptomycetales;f__Streptomycetaceae;g__Streptomyces;s__Streptomyces sp000829695						PhdYeFM_antitox	PF02604.26	8e-17	6	57
GOMC	II	VapC/VapB	64.GOMC-BGIocean__13357	64.GOMC-BGIocean__13357__75_6	423	VapC	pre_II_T59246	423	95.745	423	0	64.GOMC-BGIocean__13357__75_5	258	hypothetical protein APS67_004512 ; _	pre_II_AT59246	216	95.833	216	9.89e-96	d__Bacteria;p__Actinobacteriota;c__Actinomycetia;o__Streptomycetales;f__Streptomycetaceae;g__Streptomyces;s__Streptomyces sp000829695						VapB_antitoxin	PF09957.15	1e-14	2	49
GOMC	II	MazF/MazE	64.GOMC-BGIocean__13357	64.GOMC-BGIocean__13357__60_22	348	mazF, ndoA, chpA	pre_II_T276534	327	90.214	327	7.51e-119	64.GOMC-BGIocean__13357__60_21	231	Antitoxin MazE9 ; antitoxin MazE9	pre_II_AT276534	231	95.238	231	1.06e-100	d__Bacteria;p__Actinobacteriota;c__Actinomycetia;o__Streptomycetales;f__Streptomycetaceae;g__Streptomyces;s__Streptomyces sp000829695
GOMC	II	YoeB/YefM	64.GOMC-BGIocean__13357	64.GOMC-BGIocean__13357__75_300	261	yoeB	pre_II_T101045	261	96.923	260	9.12e-122	64.GOMC-BGIocean__13357__75_301	258	Antitoxin YefM ; yefM	pre_II_AT141198	258	94.163	257	1.98e-108	d__Bacteria;p__Actinobacteriota;c__Actinomycetia;o__Streptomycetales;f__Streptomycetaceae;g__Streptomyces;s__Streptomyces sp000829695
GOMC	II	Gp49/HY	64.GOMC-BGIocean__13358	64.GOMC-BGIocean__13358__1_5454	435	hypothetical protein SPAR_13295	pre_II_T113825	363	100	363	0	64.GOMC-BGIocean__13358__1_5455	594	hypothetical protein	pre_II_AT113825	339	100	339	6.71e-179	d__Bacteria;p__Actinobacteriota;c__Actinomycetia;o__Streptomycetales;f__Streptomycetaceae;g__Streptomyces;s__Streptomyces goshikiensis	Gp49	PF05973.20	1.6e-21	45	131	HTH_37	PF13744.12	5.5e-15	43	101
GOMC	II	YoeB/YefM	64.GOMC-BGIocean__13358	64.GOMC-BGIocean__13358__1_2887	258	yoeB	pre_II_T113824	258	100	258	5.31e-134	64.GOMC-BGIocean__13358__1_2886	255	prevent-host-death family protein ; yefM	pre_II_AT113824	276	100	276	5.64e-144	d__Bacteria;p__Actinobacteriota;c__Actinomycetia;o__Streptomycetales;f__Streptomycetaceae;g__Streptomyces;s__Streptomyces goshikiensis
GOMC	II	VapC/VapB	64.GOMC-BGIocean__13360	64.GOMC-BGIocean__13360__13_296	411	VapC	pre_II_T95395	411	91.727	411	3.92e-162	64.GOMC-BGIocean__13360__13_295	201	hypothetical protein BKI49_19235 ; _	pre_II_AT197021	222	92.793	222	2.22e-87	d__Bacteria;p__Actinobacteriota;c__Actinomycetia;o__Streptomycetales;f__Streptomycetaceae;g__Streptomyces;s__Streptomyces griseoincarnatus						VapB_antitoxin	PF09957.15	6e-17	3	42
GOMC	II	StbE/YefM	64.GOMC-BGIocean__13360	64.GOMC-BGIocean__13360__67_21	282	relE, stbE	pre_II_T203464	282	97.518	282	1.26e-135	64.GOMC-BGIocean__13360__67_22	306	Phd_YefM ; _	pre_II_AT203464	282	95.745	282	3e-127	d__Bacteria;p__Actinobacteriota;c__Actinomycetia;o__Streptomycetales;f__Streptomycetaceae;g__Streptomyces;s__Streptomyces griseoincarnatus
GOMC	II	YoeB/YefM	64.GOMC-BGIocean__13413	64.GOMC-BGIocean__13413__223_5	261	yoeB	pre_II_T209228	276	75.983	229	6.28e-24	64.GOMC-BGIocean__13413__223_6	258	type II toxin-antitoxin system prevent-host-death family antitoxin ; yefM	pre_II_AT63098	258	81.124	249	1.29e-50	d__Bacteria;p__Actinobacteriota;c__Actinomycetia;o__Nanopelagicales;f__S36-B12;g__M55B157;s__
GOMC	II	HigB-1/HigA-1	64.GOMC-BGIocean__1343	64.GOMC-BGIocean__1343__1_757	294	higB-1	pre_II_T25069	294	100	294	5.96e-154	64.GOMC-BGIocean__1343__1_756	300	plasmid maintenance system antidote protein, XRE family ; higA-1	pre_II_AT25069	300	100	300	2.81e-157	d__Bacteria;p__Campylobacterota;c__Campylobacteria;o__Campylobacterales;f__Sulfurovaceae;g__Nitratifractor;s__Nitratifractor salsuginis
GOMC	II	YoeB/YefM	64.GOMC-BGIocean__1343	64.GOMC-BGIocean__1343__1_1050	264	yoeB	pre_II_T25070	264	100	264	2.51e-137	64.GOMC-BGIocean__1343__1_1049	267	prevent-host-death family protein ; yefM	pre_II_AT25070	255	100	255	2.44e-132	d__Bacteria;p__Campylobacterota;c__Campylobacteria;o__Campylobacterales;f__Sulfurovaceae;g__Nitratifractor;s__Nitratifractor salsuginis
GOMC	II	MazF/MazE	64.GOMC-BGIocean__13439	64.GOMC-BGIocean__13439__48_82	348	mazF, ndoA, chpA	pre_II_T293961	351	77.912	249	6.55e-35	64.GOMC-BGIocean__13439__48_81	258	antitoxin ; antitoxin MazE9	pre_II_AT289558	231	100	30	2.95e-07	d__Bacteria;p__Actinobacteriota;c__Thermoleophilia;o__Solirubrobacterales;f__Solirubrobacteraceae;g__QHBW01;s__
GOMC	II	StbE/StbD	64.GOMC-BGIocean__1365	64.GOMC-BGIocean__1365__61_3	288	relE, stbE	pre_II_T177673	288	97.917	288	1.28e-140	64.GOMC-BGIocean__1365__61_4	252	antitoxin ; stbD	pre_II_AT177673	252	98.81	252	1.13e-125	d__Bacteria;p__Campylobacterota;c__Campylobacteria;o__Campylobacterales;f__Sulfurovaceae;g__Sulfurovum;s__
GOMC	II	K09803/CopG	64.GOMC-BGIocean__1367	64.GOMC-BGIocean__1367__22_48	261	K09803	pre_II_T24912	261	78.846	260	7.9e-43	64.GOMC-BGIocean__1367__22_47	228	CopG family transcriptional regulator ; _	pre_II_AT218871	246	89.431	246	5.4e-84	d__Bacteria;p__Campylobacterota;c__Campylobacteria;o__Campylobacterales;f__Sulfurovaceae;g__Sulfurovum;s__Sulfurovum sp002733215
GOMC	II	K09803/HY	64.GOMC-BGIocean__14042	64.GOMC-BGIocean__14042__368_2	249	K09803	pre_II_T136041	249	92.369	249	2.49e-97	64.GOMC-BGIocean__14042__368_1	309	Uncharacterized conserved protein, DUF4415 family ; _	pre_II_AT136041	252	89.754	244	1.93e-84	d__Bacteria;p__Desulfobacterota_B;c__Binatia;o__UBA9968;f__;g__;s__
GOMC	II	HipA/HipB	64.GOMC-BGIocean__14047	64.GOMC-BGIocean__14047__448_4	1308	hipA	pre_II_T270223	1263	71.472	326	2.66e-14	64.GOMC-BGIocean__14047__448_3	243	transcriptional regulator, XRE family ; hipB	pre_II_AT203360	237	100	39	2.74e-12	d__Bacteria;p__Desulfobacterota_B;c__Binatia;o__UBA9968;f__;g__;s__
GOMC	II	RelE/HigA-1	64.GOMC-BGIocean__14112	64.GOMC-BGIocean__14112__65_5	219	type II toxin-antitoxin system RelE/ParE family toxin	pre_II_T31993	279	83.077	130	1.11e-25	64.GOMC-BGIocean__14112__65_4	321	addiction module antidote protein, HigA family ; higA-1	pre_II_AT293963	294	81.046	153	1.31e-26	d__Bacteria;p__Krumholzibacteriota;c__Krumholzibacteria;o__LZORAL124-64-63;f__LZORAL124-64-63;g__;s__
GOMC	II	NdoA/NdoA1	64.GOMC-BGIocean__14140	64.GOMC-BGIocean__14140__87_15	351	mazF, ndoA, chpA	pre_II_T146895	351	100	351	0	64.GOMC-BGIocean__14140__87_16	276	CopG family transcriptional regulator/antitoxin EndoAI ; ndoAI	pre_II_AT146895	276	100	276	5.64e-144	d__Bacteria;p__Firmicutes_A;c__Thermoanaerobacteria;o__Thermoanaerobacterales;f__Thermoanaerobacteraceae;g__Thermoanaerobacterium;s__Thermoanaerobacterium saccharolyticum_A
GOMC	II	NdoA/NdoA1	64.GOMC-BGIocean__14141	64.GOMC-BGIocean__14141__1_1925	351	mazF, ndoA, chpA	pre_II_T25075	351	100	351	0	64.GOMC-BGIocean__14141__1_1926	276	CopG/Arc/MetJ family transcriptional regulator ; ndoAI	pre_II_AT25075	276	100	276	5.64e-144	d__Bacteria;p__Firmicutes_A;c__Thermoanaerobacteria;o__Thermoanaerobacterales;f__Thermoanaerobacteraceae;g__Thermoanaerobacter;s__Thermoanaerobacter pseudethanolicus
GOMC	II	NdoA/NdoA1	64.GOMC-BGIocean__14142	64.GOMC-BGIocean__14142__1_1870	357	mazF, ndoA, chpA	pre_II_T48537	351	100	351	0	64.GOMC-BGIocean__14142__1_1871	276	CopG/Arc/MetJ family transcriptional regulator ; ndoAI	pre_II_AT48537	276	100	276	5.64e-144	d__Bacteria;p__Firmicutes_A;c__Thermoanaerobacteria;o__Thermoanaerobacterales;f__Thermoanaerobacteraceae;g__Thermoanaerobacter;s__Thermoanaerobacter kivui
GOMC	II	NdoA/NdoA1	64.GOMC-BGIocean__14143	64.GOMC-BGIocean__14143__1_1934	351	mazF, ndoA, chpA	pre_II_T24868	351	100	351	0	64.GOMC-BGIocean__14143__1_1935	276	transcriptional regulator, CopG family ; ndoAI	pre_II_AT24868	276	100	276	5.64e-144	d__Bacteria;p__Firmicutes_A;c__Thermosediminibacteria;o__Thermosediminibacterales;f__Thermosediminibacteraceae;g__Thermosediminibacter;s__Thermosediminibacter oceani
GOMC	II	NdoA/NdoA1	64.GOMC-BGIocean__14152	64.GOMC-BGIocean__14152__541_8	294	mazF, ndoA, chpA	pre_II_T283603	351	92.069	290	2.27e-113	64.GOMC-BGIocean__14152__541_7	282	CopG family transcriptional regulator ; ndoAI	pre_II_AT283603	282	92.553	282	2.8e-112	d__Bacteria;p__Firmicutes_A;c__Clostridia;o__Tissierellales;f__Proteiniboraceae;g__Proteiniborus;s__
GOMC	II	HicA/HicB	64.GOMC-BGIocean__14181	64.GOMC-BGIocean__14181__171_7	192	hicA	pre_II_T29330	192	99.479	192	8.73e-96	64.GOMC-BGIocean__14181__171_6	429	HicB family protein ; hicB	pre_II_AT29330	429	100	429	0	d__Bacteria;p__Firmicutes_A;c__Clostridia;o__Lachnospirales;f__Lachnospiraceae;g__Agathobacter;s__Agathobacter rectalis
GOMC	II	YoeB/YefM	64.GOMC-BGIocean__14195	64.GOMC-BGIocean__14195__1_2665	258	yoeB	pre_II_T166803	258	99.225	258	1.15e-130	64.GOMC-BGIocean__14195__1_2666	264	type II toxin-antitoxin system prevent-host-death family antitoxin ; yefM	pre_II_AT166803	258	98.837	258	5.34e-129	d__Bacteria;p__Firmicutes_A;c__Clostridia;o__Lachnospirales;f__Vallitaleaceae;g__Vallitalea;s__Vallitalea guaymasensis
GOMC	II	YoeB/YefM	64.GOMC-BGIocean__14199	64.GOMC-BGIocean__14199__16_144	264	yoeB	pre_II_T60371	264	100	264	2.51e-137	64.GOMC-BGIocean__14199__16_143	255	antitoxin YefM ; yefM	pre_II_AT60371	267	100	267	5.47e-139	d__Bacteria;p__Firmicutes_A;c__Clostridia;o__Lachnospirales;f__Anaerotignaceae;g__Anaerotignum;s__Anaerotignum propionicum
GOMC	II	NdoA/NdoA1	64.GOMC-BGIocean__14208	64.GOMC-BGIocean__14208__31_52	351	mazF, ndoA, chpA	pre_II_T66361	351	100	351	0	64.GOMC-BGIocean__14208__31_53	276	ribbon-helix-helix protein, CopG family ; ndoAI	pre_II_AT66361	276	100	276	5.64e-144	d__Bacteria;p__Firmicutes_A;c__Clostridia;o__Peptostreptococcales;f__Thermotaleaceae;g__Geosporobacter;s__Geosporobacter ferrireducens
GOMC	II	NdoA/NdoA1	64.GOMC-BGIocean__14211	64.GOMC-BGIocean__14211__1_613	351	mazF, ndoA, chpA	pre_II_T135022	351	100	351	0	64.GOMC-BGIocean__14211__1_612	276	ribbon-helix-helix protein, CopG family ; ndoAI	pre_II_AT135022	276	100	276	5.64e-144	d__Bacteria;p__Firmicutes_A;c__Clostridia;o__Peptostreptococcales;f__Thermotaleaceae;g__SY095;s__SY095 sp008152325
GOMC	II	NdoA/NdoA1	64.GOMC-BGIocean__14216	64.GOMC-BGIocean__14216__12_149	351	mazF, ndoA, chpA	pre_II_T282915	351	99.43	351	0	64.GOMC-BGIocean__14216__12_150	279	transcriptional regulator, CopG family ; ndoAI	pre_II_AT282915	279	99.642	279	5.7e-144	d__Bacteria;p__Firmicutes_A;c__Clostridia;o__Peptostreptococcales;f__Caminicellaceae;g__Caminicella;s__Caminicella sporogenes
GOMC	II	NdoA/NdoA1	64.GOMC-BGIocean__14220	64.GOMC-BGIocean__14220__31_8	366	mazF, ndoA, chpA	pre_II_T209864	366	97.814	366	1.57e-180	64.GOMC-BGIocean__14220__31_9	285	antitoxin ; ndoAI	pre_II_AT240808	276	98.168	273	5.92e-134	d__Bacteria;p__Firmicutes_A;c__Clostridia;o__Peptostreptococcales;f__Peptostreptococcaceae;g__Paraclostridium;s__Paraclostridium benzoelyticum
GOMC	II	Zeta/HY	64.GOMC-BGIocean__14222	64.GOMC-BGIocean__14222__1_1939	159	Zeta-toxin	pre_II_T282582	159	100	159	3.33e-79	64.GOMC-BGIocean__14222__1_1940	273	hypothetical protein	pre_II_AT286505	273	100	273	2.59e-142	d__Bacteria;p__Firmicutes_A;c__Clostridia;o__Peptostreptococcales;f__Peptostreptococcaceae;g__Clostridioides;s__Clostridioides difficile	Zeta_toxin	PF06414.18	6.3e-09	25	50	Epsilon_antitox	PF08998.16	2.9e-33	4	83
GOMC	II	NdoA/NdoA1	64.GOMC-BGIocean__14222	64.GOMC-BGIocean__14222__1_515	363	mazF, ndoA, chpA	pre_II_T55290	363	100	363	0	64.GOMC-BGIocean__14222__1_516	288	antitoxin 3819806:3820093 reverse MW:10825 ; ndoAI	pre_II_AT55290	288	100	288	1.26e-150	d__Bacteria;p__Firmicutes_A;c__Clostridia;o__Peptostreptococcales;f__Peptostreptococcaceae;g__Clostridioides;s__Clostridioides difficile
GOMC	VII	HepT-like/HY	64.GOMC-BGIocean__14252	64.GOMC-BGIocean__14252__13_106	405	hypothetical protein B9W14_04080	pre_VII_T75767	405	100	405	0	64.GOMC-BGIocean__14252__13_107	411	hypothetical protein	pre_VII_AT75767	411	100	411	0	d__Bacteria;p__Firmicutes_A;c__Clostridia;o__Clostridiales;f__Clostridiaceae;g__Clostridium_AM;s__Clostridium_AM drakei	HepT-like	PF01934.22	2.2e-34	13	129	Polbeta	PF18765.7	2.9e-29	10	100
GOMC	II	NdoA/NdoA1	64.GOMC-BGIocean__14270	64.GOMC-BGIocean__14270__120_2	351	mazF, ndoA, chpA	pre_II_T212359	351	99.43	351	0	64.GOMC-BGIocean__14270__120_1	384	Programmed cell death antitoxin YdcD ; ndoAI	pre_II_AT212359	282	98.936	282	3.75e-142	d__Bacteria;p__Firmicutes;c__Bacilli;o__DSM-22653;f__DSM-22653;g__Hydrogenibacillus;s__Hydrogenibacillus schlegelii
GOMC	II	NdoA/NdoA1	64.GOMC-BGIocean__14271	64.GOMC-BGIocean__14271__14_8	351	mazF, ndoA, chpA	pre_II_T178008	351	90.883	351	1.24e-131	64.GOMC-BGIocean__14271__14_9	279	antitoxin ; ndoAI	pre_II_AT178008	279	90.681	279	2.81e-102	d__Bacteria;p__Firmicutes;c__Bacilli;o__Bacillales_H;f__Anaerobacillaceae;g__Anaerobacillus;s__Anaerobacillus alkalilacustris
GOMC	II	NdoA/NdoA1	64.GOMC-BGIocean__14272	64.GOMC-BGIocean__14272__1_193	354	mazF, ndoA, chpA	pre_II_T178008	351	100	351	0	64.GOMC-BGIocean__14272__1_194	279	antitoxin ; ndoAI	pre_II_AT178008	279	100	279	1.23e-145	d__Bacteria;p__Firmicutes;c__Bacilli;o__Bacillales_H;f__Anaerobacillaceae;g__Anaerobacillus;s__Anaerobacillus isosaccharinicus
GOMC	II	HY/YxxD	64.GOMC-BGIocean__14273	64.GOMC-BGIocean__14273__249_1	711	hypothetical protein SAMN05421736_1111, partial	exp_II_T10057	1710	87.156	436	4.29e-139	64.GOMC-BGIocean__14273__249_2	441	SMI1-KNR4 cell-wall ; yxxD	pre_II_AT284352	441	92.908	423	1.91e-175	d__Bacteria;p__Firmicutes;c__Bacilli;o__Bacillales_H;f__Salisediminibacteriaceae;g__Evansella;s__Evansella caseinilytica	Miga	PF10265.14	0.00023	24	143
GOMC	II	NdoA/NdoA1	64.GOMC-BGIocean__14273	64.GOMC-BGIocean__14273__227_3	273	mazF, ndoA, chpA	pre_II_T115553	351	78.967	271	1.78e-44	64.GOMC-BGIocean__14273__227_4	279	CopG family transcriptional regulator / antitoxin EndoAI ; ndoAI	pre_II_AT238036	297	78.986	276	6.57e-44	d__Bacteria;p__Firmicutes;c__Bacilli;o__Bacillales_H;f__Salisediminibacteriaceae;g__Evansella;s__Evansella caseinilytica
GOMC	II	NdoA/NdoA1	64.GOMC-BGIocean__14274	64.GOMC-BGIocean__14274__1_3958	366	mazF, ndoA, chpA	pre_II_T238037	351	99.145	351	1.57e-180	64.GOMC-BGIocean__14274__1_3959	279	antitoxin ; ndoAI	pre_II_AT238037	279	99.642	279	5.7e-144	d__Bacteria;p__Firmicutes;c__Bacilli;o__Bacillales_H;f__Salisediminibacteriaceae;g__Evansella;s__Evansella clarkii
GOMC	II	NdoA/NdoA1	64.GOMC-BGIocean__14275	64.GOMC-BGIocean__14275__1_2815	273	mazF, ndoA, chpA	pre_II_T56536	351	100	273	2.59e-142	64.GOMC-BGIocean__14275__1_2816	279	Programmed cell death antitoxin YdcD ; ndoAI	pre_II_AT56536	279	100	279	1.23e-145	d__Bacteria;p__Firmicutes;c__Bacilli;o__Bacillales_H;f__Salisediminibacteriaceae;g__Salisediminibacterium;s__Salisediminibacterium beveridgei
GOMC	II	NdoA/NdoA1	64.GOMC-BGIocean__14276	64.GOMC-BGIocean__14276__23_27	360	mazF, ndoA, chpA	pre_II_T75588	351	80.453	353	6.47e-70	64.GOMC-BGIocean__14276__23_26	276	antitoxin EndoAI ; ndoAI	pre_II_AT238035	273	79.528	254	2.34e-43	d__Bacteria;p__Firmicutes;c__Bacilli;o__Bacillales_H;f__Salisediminibacteriaceae;g__Salisediminibacterium;s__Salisediminibacterium halotolerans
GOMC	II	NdoA/NdoA1	64.GOMC-BGIocean__14277	64.GOMC-BGIocean__14277__4_43	366	mazF, ndoA, chpA	pre_II_T238037	351	78.917	351	3.99e-62	64.GOMC-BGIocean__14277__4_44	279	antitoxin ; ndoAI	pre_II_AT238037	279	80.224	268	1.4e-50	d__Bacteria;p__Firmicutes;c__Bacilli;o__Bacillales_H;f__Salisediminibacteriaceae;g__Salipaludibacillus;s__Salipaludibacillus neizhouensis
GOMC	II	NdoA/NdoA1	64.GOMC-BGIocean__14279	64.GOMC-BGIocean__14279__40_212	351	mazF, ndoA, chpA	pre_II_T219174	351	79.487	351	1.76e-65	64.GOMC-BGIocean__14279__40_211	279	CopG family ribbon-helix-helix protein ; ndoAI	pre_II_AT241202	282	76.829	164	8.81e-18	d__Bacteria;p__Firmicutes;c__Bacilli;o__Bacillales_H;f__Salisediminibacteriaceae;g__Alteribacter;s__Alteribacter natronophilus
GOMC	II	NdoA/NdoA1	64.GOMC-BGIocean__14280	64.GOMC-BGIocean__14280__4_226	351	mazF, ndoA, chpA	pre_II_T238037	351	80.571	350	1.35e-71	64.GOMC-BGIocean__14280__4_225	282	antitoxin ; ndoAI	pre_II_AT173127	282	81.081	185	1.87e-34	d__Bacteria;p__Firmicutes;c__Bacilli;o__Bacillales_H;f__Salisediminibacteriaceae;g__Alteribacter;s__Alteribacter sp003710255
GOMC	II	NdoA/NdoA1	64.GOMC-BGIocean__14284	64.GOMC-BGIocean__14284__1_3788	330	mazF, ndoA, chpA	pre_II_T125805	330	100	330	6.56e-174	64.GOMC-BGIocean__14284__1_3787	270	AbrB/MazE/SpoVT family DNA-binding domain-containing protein ; mazE, chpAI	pre_II_AT125805	270	100	270	1.19e-140	d__Bacteria;p__Firmicutes;c__Bacilli;o__Bacillales_H;f__Bacillaceae_D;g__Bacillus_M;s__Bacillus_M halodurans
GOMC	II	NdoA/NdoA1	64.GOMC-BGIocean__14284	64.GOMC-BGIocean__14284__1_555	330	mazF, ndoA, chpA	pre_II_T125804	351	100	330	6.56e-174	64.GOMC-BGIocean__14284__1_554	297	CopG family ribbon-helix-helix protein ; ndoAI	pre_II_AT125804	279	100	279	1.31e-145	d__Bacteria;p__Firmicutes;c__Bacilli;o__Bacillales_H;f__Bacillaceae_D;g__Bacillus_M;s__Bacillus_M halodurans
GOMC	II	NdoA/NdoA1	64.GOMC-BGIocean__14285	64.GOMC-BGIocean__14285__158_31	351	mazF, ndoA, chpA	pre_II_T31741	351	76.087	230	1.86e-25	64.GOMC-BGIocean__14285__158_30	279	hypothetical protein ; ndoAI	pre_II_AT238036	297	85	240	6.39e-64	d__Bacteria;p__Firmicutes;c__Bacilli;o__Bacillales_H;f__Bacillaceae_D;g__Bacillus_AN;s__Bacillus_AN ligniniphilus
GOMC	II	NdoA/NdoA1	64.GOMC-BGIocean__14286	64.GOMC-BGIocean__14286__45_13	345	mazF, ndoA, chpA	pre_II_T272326	351	100	345	0	64.GOMC-BGIocean__14286__45_14	189	programmed cell death antitoxin YdcD ; ndoAI	pre_II_AT272326	207	100	189	8.58e-96	d__Bacteria;p__Firmicutes;c__Bacilli;o__Bacillales_H;f__Bacillaceae_D;g__Bacillus_H;s__Bacillus_H miscanthi
GOMC	II	NdoA/NdoA1	64.GOMC-BGIocean__14288	64.GOMC-BGIocean__14288__7_78	273	mazF, ndoA, chpA	pre_II_T65030	351	80.66	212	4.99e-40	64.GOMC-BGIocean__14288__7_77	207	hypothetical protein ; ndoAI	pre_II_AT73649	201	97.08	137	3.56e-60	d__Bacteria;p__Firmicutes;c__Bacilli;o__Bacillales_H;f__Bacillaceae_D;g__Bacillus_H;s__Bacillus_H sp001310375
GOMC	II	YxiD/YxxD	64.GOMC-BGIocean__14288	64.GOMC-BGIocean__14288__45_24	2103	yxiD	exp_II_T10057	1710	86.449	428	7.86e-131	64.GOMC-BGIocean__14288__45_25	438	SMI1/KNR4 family protein ; yxxD	pre_II_AT284352	441	90.78	423	1.95e-160	d__Bacteria;p__Firmicutes;c__Bacilli;o__Bacillales_H;f__Bacillaceae_D;g__Bacillus_H;s__Bacillus_H sp001310375
GOMC	II	NdoA/NdoA1	64.GOMC-BGIocean__14289	64.GOMC-BGIocean__14289__4_13	348	mazF, ndoA, chpA	pre_II_T125804	351	79.71	345	8.12e-64	64.GOMC-BGIocean__14289__4_14	279	CopG family ribbon-helix-helix protein ; ndoAI	pre_II_AT75423	279	88.889	279	6.12e-94	d__Bacteria;p__Firmicutes;c__Bacilli;o__Bacillales_H;f__Bacillaceae_D;g__Bacillus_L;s__Bacillus_L sp001310635
GOMC	II	NdoA/NdoA1	64.GOMC-BGIocean__14332	64.GOMC-BGIocean__14332__10_5	351	mazF, ndoA, chpA	pre_II_T31067	351	88.034	351	1.64e-115	64.GOMC-BGIocean__14332__10_4	285	CopG family ribbon-helix-helix protein ; ndoAI	pre_II_AT269303	279	86.38	279	1.06e-81	d__Bacteria;p__Firmicutes;c__Bacilli;o__Aneurinibacillales;f__Aneurinibacillaceae;g__Aneurinibacillus_A;s__Aneurinibacillus_A tyrosinisolvens
GOMC	II	StbE/CopG	64.GOMC-BGIocean__14337	64.GOMC-BGIocean__14337__2_131	270	relE, stbE	pre_II_T68644	270	91.111	270	1.26e-100	64.GOMC-BGIocean__14337__2_132	225	CopG family transcriptional regulator ; _	pre_II_AT213600	225	90.667	225	1.06e-80	d__Bacteria;p__Firmicutes;c__Bacilli;o__Exiguobacterales;f__Exiguobacteraceae;g__Exiguobacterium_A;s__Exiguobacterium_A sp001870785
GOMC	II	StbE/CopG	64.GOMC-BGIocean__14338	64.GOMC-BGIocean__14338__7_105	270	relE, stbE	pre_II_T204494	279	99.257	269	9.27e-137	64.GOMC-BGIocean__14338__7_104	225	CopG family transcriptional regulator ; _	pre_II_AT204493	225	98.222	225	4.72e-109	d__Bacteria;p__Firmicutes;c__Bacilli;o__Exiguobacterales;f__Exiguobacteraceae;g__Exiguobacterium_A;s__Exiguobacterium_A indicum
GOMC	II	StbE/CopG	64.GOMC-BGIocean__14338	64.GOMC-BGIocean__14338__7_124	270	relE, stbE	pre_II_T213599	270	98.889	270	1.2e-135	64.GOMC-BGIocean__14338__7_123	225	CopG family transcriptional regulator ; _	pre_II_AT68644	225	98.667	225	1.01e-110	d__Bacteria;p__Firmicutes;c__Bacilli;o__Exiguobacterales;f__Exiguobacteraceae;g__Exiguobacterium_A;s__Exiguobacterium_A indicum
GOMC	II	HY/HY	64.GOMC-BGIocean__14340	64.GOMC-BGIocean__14340__1_84	345	hypothetical protein NY10_94	pre_II_T52862	345	100	345	0	64.GOMC-BGIocean__14340__1_85	321	hypothetical protein	pre_II_AT52862	321	100	321	6.42e-169	d__Bacteria;p__Firmicutes;c__Bacilli;o__Lactobacillales;f__Carnobacteriaceae;g__Carnobacterium_A;s__Carnobacterium_A sp001483965	Peptidase_M78	PF06114.19	2.6e-12	27	89	HTH_3	PF01381.28	6.4e-09	19	59
GOMC	II	MazF/ArbB	64.GOMC-BGIocean__14342	64.GOMC-BGIocean__14342__14_14	345	mazF, ndoA, chpA	pre_II_T68122	345	100	345	0	64.GOMC-BGIocean__14342__14_13	231	AbrB family transcriptional regulator ; _	pre_II_AT68122	231	100	231	4.79e-119	d__Bacteria;p__Firmicutes;c__Bacilli;o__Lactobacillales;f__Carnobacteriaceae;g__Marinilactibacillus;s__Marinilactibacillus psychrotolerans
GOMC	II	StbE/DUF6290	64.GOMC-BGIocean__14343	64.GOMC-BGIocean__14343__31_42	273	StbE	pre_II_T68121	273	98.535	273	1.21e-135	64.GOMC-BGIocean__14343__31_43	372	hypothetical protein SAMN04488569_102344 ; _	pre_II_AT68121	222	98.649	222	4.65e-109	d__Bacteria;p__Firmicutes;c__Bacilli;o__Lactobacillales;f__Carnobacteriaceae;g__Marinilactibacillus;s__Marinilactibacillus piezotolerans						DUF6290	PF19807.5	3.1e-30	1	71
GOMC	II	MazF/ArbB	64.GOMC-BGIocean__14343	64.GOMC-BGIocean__14343__112_19	345	mazF, ndoA, chpA	pre_II_T68122	345	100	345	0	64.GOMC-BGIocean__14343__112_18	231	AbrB family transcriptional regulator ; _	pre_II_AT68122	231	99.567	231	2.23e-117	d__Bacteria;p__Firmicutes;c__Bacilli;o__Lactobacillales;f__Carnobacteriaceae;g__Marinilactibacillus;s__Marinilactibacillus piezotolerans
GOMC	II	MazF/ArbB	64.GOMC-BGIocean__14348	64.GOMC-BGIocean__14348__2_55	342	mazF, ndoA, chpA	pre_II_T281635	342	99.123	342	1.47e-175	64.GOMC-BGIocean__14348__2_54	231	toxin-antitoxin system, antitoxin component, AbrB domain protein ; _	pre_II_AT259359	231	98.701	231	4.83e-114	d__Bacteria;p__Firmicutes;c__Bacilli;o__Lactobacillales;f__Enterococcaceae;g__Enterococcus;s__Enterococcus faecalis
GOMC	II	MazF/ArbB	64.GOMC-BGIocean__14348	64.GOMC-BGIocean__14348__39_11	342	mazF, ndoA, chpA	pre_II_T271257	342	100	342	1.46e-180	64.GOMC-BGIocean__14348__39_10	231	toxin-antitoxin system, antitoxin component, AbrB domain protein ; _	pre_II_AT294541	231	100	231	4.79e-119	d__Bacteria;p__Firmicutes;c__Bacilli;o__Lactobacillales;f__Enterococcaceae;g__Enterococcus;s__Enterococcus faecalis
GOMC	II	YafQ/DinJ	64.GOMC-BGIocean__14348	64.GOMC-BGIocean__14348__2_60	276	yafQ	pre_II_T40227	276	96.014	276	1.25e-125	64.GOMC-BGIocean__14348__2_59	261	type II toxin-antitoxin system RelB/DinJ family antitoxin ; dinJ	pre_II_AT294569	267	94.007	267	2.64e-112	d__Bacteria;p__Firmicutes;c__Bacilli;o__Lactobacillales;f__Enterococcaceae;g__Enterococcus;s__Enterococcus faecalis
GOMC	II	MazF/ArbB	64.GOMC-BGIocean__14351	64.GOMC-BGIocean__14351__266_6	342	mazF, ndoA, chpA	pre_II_T294703	342	100	342	1.46e-180	64.GOMC-BGIocean__14351__266_5	231	AbrB family transcriptional regulator ; _	pre_II_AT294703	231	100	231	4.79e-119	d__Bacteria;p__Firmicutes;c__Bacilli;o__Lactobacillales;f__Enterococcaceae;g__Enterococcus_B;s__Enterococcus_B faecium
GOMC	II	MazF/MazE	64.GOMC-BGIocean__14351	64.GOMC-BGIocean__14351__58_2	351	mazF, ndoA, chpA	pre_II_T288087	351	100	351	0	64.GOMC-BGIocean__14351__58_1	264	PemI family protein ; mazE, chpAI	pre_II_AT294704	264	99.621	264	1.17e-135	d__Bacteria;p__Firmicutes;c__Bacilli;o__Lactobacillales;f__Enterococcaceae;g__Enterococcus_B;s__Enterococcus_B faecium
GOMC	II	YoeB/YefM	64.GOMC-BGIocean__14351	64.GOMC-BGIocean__14351__209_40	267	yoeB	pre_II_T294702	267	100	267	5.47e-139	64.GOMC-BGIocean__14351__209_41	252	prevent-host-death family protein ; yefM	pre_II_AT294702	264	100	264	2.51e-137	d__Bacteria;p__Firmicutes;c__Bacilli;o__Lactobacillales;f__Enterococcaceae;g__Enterococcus_B;s__Enterococcus_B faecium
GOMC	II	MazF/HY	64.GOMC-BGIocean__14353	64.GOMC-BGIocean__14353__8_6	336	mazF, ndoA, chpA	pre_II_T72814	336	100	336	3.09e-177	64.GOMC-BGIocean__14353__8_7	237	hypothetical protein CBF34_08305 ; _	pre_II_AT72814	237	100	237	2.28e-122	d__Bacteria;p__Firmicutes;c__Bacilli;o__Lactobacillales;f__Vagococcaceae;g__Vagococcus;s__Vagococcus penaei
GOMC	II	StbE/DUF6290	64.GOMC-BGIocean__14358	64.GOMC-BGIocean__14358__34_62	264	StbE	pre_II_T288335	255	100	255	2.53e-132	64.GOMC-BGIocean__14358__34_61	372	antitoxin ; _	pre_II_AT295069	243	100	243	1.08e-125	d__Bacteria;p__Firmicutes;c__Bacilli;o__Lactobacillales;f__Streptococcaceae;g__Streptococcus;s__Streptococcus pneumoniae						DUF6290	PF19807.5	6.1e-20	1	74
GOMC	II	PezT/PezA	64.GOMC-BGIocean__14358	64.GOMC-BGIocean__14358__37_46	777	pezT	pre_II_T215198	777	100	777	0	64.GOMC-BGIocean__14358__37_45	900	transcriptional regulator ; pezA	pre_II_AT215198	477	100	477	0	d__Bacteria;p__Firmicutes;c__Bacilli;o__Lactobacillales;f__Streptococcaceae;g__Streptococcus;s__Streptococcus pneumoniae
GOMC	II	YafQ/DinJ	64.GOMC-BGIocean__14358	64.GOMC-BGIocean__14358__2_10	279	yafQ	pre_II_T117512	279	99.642	279	5.7e-144	64.GOMC-BGIocean__14358__2_11	264	type II toxin-antitoxin system RelB/DinJ family antitoxin ; dinJ	pre_II_AT117512	264	98.485	264	1.18e-130	d__Bacteria;p__Firmicutes;c__Bacilli;o__Lactobacillales;f__Streptococcaceae;g__Streptococcus;s__Streptococcus pneumoniae
GOMC	II	HicA/HicB	64.GOMC-BGIocean__14358	64.GOMC-BGIocean__14358__68_9	180	type II toxin-antitoxin system HicA family toxin	pre_II_T295068	180	100	180	8.17e-91	64.GOMC-BGIocean__14358__68_10	453	Uncharacterised protein family (UPF0150) ; hicB	pre_II_AT120858	453	100	453	0	d__Bacteria;p__Firmicutes;c__Bacilli;o__Lactobacillales;f__Streptococcaceae;g__Streptococcus;s__Streptococcus pneumoniae
GOMC	II	NdoA/NdoA1	64.GOMC-BGIocean__14365	64.GOMC-BGIocean__14365__8_779	345	mazF, ndoA, chpA	pre_II_T227618	348	95.942	345	7.03e-159	64.GOMC-BGIocean__14365__8_780	279	conserved hypothetical protein ; ndoAI	pre_II_AT227617	279	96.774	279	1.25e-130	d__Bacteria;p__Firmicutes;c__Bacilli;o__Lactobacillales;f__Listeriaceae;g__Listeria;s__Listeria monocytogenes
GOMC	II	YeeF/HY	64.GOMC-BGIocean__14366	64.GOMC-BGIocean__14366__24_362	1698	YeeF	pre_II_T64830	726	91.667	456	7.63e-180	64.GOMC-BGIocean__14366__24_363	432	SMI1/KNR4 family protein ; yxxD	pre_II_AT64830	435	92.61	433	1.13e-177	d__Bacteria;p__Firmicutes;c__Bacilli;o__Lactobacillales;f__Listeriaceae;g__Listeria;s__Listeria monocytogenes_B						SMI1_KNR4	PF09346.15	1.2e-16	16	130
GOMC	II	NdoA/NdoA1	64.GOMC-BGIocean__14366	64.GOMC-BGIocean__14366__11_407	345	mazF, ndoA, chpA	pre_II_T227618	348	96.522	345	3.25e-162	64.GOMC-BGIocean__14366__11_406	279	CopG family transcriptional regulator ; ndoAI	pre_II_AT227617	279	97.849	279	1.24e-135	d__Bacteria;p__Firmicutes;c__Bacilli;o__Lactobacillales;f__Listeriaceae;g__Listeria;s__Listeria monocytogenes_B
GOMC	II	NdoA/NdoA1	64.GOMC-BGIocean__14369	64.GOMC-BGIocean__14369__5_11	351	mazF, ndoA, chpA	pre_II_T272571	351	84.956	339	7.86e-94	64.GOMC-BGIocean__14369__5_12	282	antitoxin ; ndoAI	pre_II_AT148701	276	81.034	116	2.48e-18	d__Bacteria;p__Firmicutes;c__Bacilli;o__Bacillales_D;f__Alkalibacillaceae;g__Halalkalibacillus_A;s__Halalkalibacillus_A sediminis
GOMC	II	NdoA/NdoA1	64.GOMC-BGIocean__14370	64.GOMC-BGIocean__14370__62_10	351	mazF, ndoA, chpA	pre_II_T85916	351	81.818	352	8.03e-79	64.GOMC-BGIocean__14370__62_11	282	CopG family ribbon-helix-helix protein ; ndoAI	pre_II_AT221119	282	84.559	136	4.06e-31	d__Bacteria;p__Firmicutes;c__Bacilli;o__Bacillales_D;f__Bacillaceae_O;g__Bacillus_BL;s__Bacillus_BL marinisedimentorum
GOMC	II	NdoA/NdoA1	64.GOMC-BGIocean__14371	64.GOMC-BGIocean__14371__30_12	360	mazF, ndoA, chpA	pre_II_T284366	351	92.529	348	5.86e-140	64.GOMC-BGIocean__14371__30_13	282	antitoxin ; ndoAI	pre_II_AT93344	282	97.163	282	5.85e-134	d__Bacteria;p__Firmicutes;c__Bacilli;o__Bacillales_D;f__Halobacillaceae;g__Halobacillus;s__Halobacillus faecis
GOMC	II	NdoA/NdoA1	64.GOMC-BGIocean__14372	64.GOMC-BGIocean__14372__12_123	273	mazF, ndoA, chpA	pre_II_T54152	351	100	273	2.59e-142	64.GOMC-BGIocean__14372__12_122	276	CopG family transcriptional regulator / antitoxin EndoAI ; ndoAI	pre_II_AT54152	276	100	276	5.64e-144	d__Bacteria;p__Firmicutes;c__Bacilli;o__Bacillales_D;f__Halobacillaceae;g__Salimicrobium;s__Salimicrobium album
GOMC	II	NdoA/NdoA1	64.GOMC-BGIocean__14374	64.GOMC-BGIocean__14374__59_12	360	mazF, ndoA, chpA	pre_II_T59473	360	89.972	359	5.94e-130	64.GOMC-BGIocean__14374__59_13	291	antitoxin ; ndoAI	pre_II_AT59473	288	90.592	287	4.89e-105	d__Bacteria;p__Firmicutes;c__Bacilli;o__Bacillales_D;f__Amphibacillaceae;g__Lentibacillus;s__Lentibacillus salicampi
GOMC	II	NdoA/NdoA1	64.GOMC-BGIocean__14375	64.GOMC-BGIocean__14375__1_2371	279	mazF, ndoA, chpA	pre_II_T59473	360	100	279	1.23e-145	64.GOMC-BGIocean__14375__1_2372	288	CopG family transcriptional regulator / antitoxin EndoAI ; ndoAI	pre_II_AT59473	288	100	288	1.26e-150	d__Bacteria;p__Firmicutes;c__Bacilli;o__Bacillales_D;f__Amphibacillaceae;g__Lentibacillus;s__Lentibacillus amyloliquefaciens
GOMC	II	NdoA/NdoA1	64.GOMC-BGIocean__14378	64.GOMC-BGIocean__14378__2_95	351	mazF, ndoA, chpA	pre_II_T106728	351	86.61	351	3.58e-107	64.GOMC-BGIocean__14378__2_94	276	antitoxin ; ndoAI	pre_II_AT106728	282	92.754	276	1.27e-110	d__Bacteria;p__Firmicutes;c__Bacilli;o__Bacillales_D;f__Amphibacillaceae;g__Paraliobacillus_A;s__Paraliobacillus_A quinghaiensis
GOMC	II	NdoA/NdoA1	64.GOMC-BGIocean__14379	64.GOMC-BGIocean__14379__1_495	351	mazF, ndoA, chpA	pre_II_T47842	351	100	351	0	64.GOMC-BGIocean__14379__1_494	276	antitoxin ; ndoAI	pre_II_AT47842	276	100	276	5.64e-144	d__Bacteria;p__Firmicutes;c__Bacilli;o__Bacillales_D;f__Amphibacillaceae;g__Terribacillus;s__Terribacillus saccharophilus
GOMC	II	NdoA/NdoA1	64.GOMC-BGIocean__14382	64.GOMC-BGIocean__14382__38_12	363	mazF, ndoA, chpA	pre_II_T226589	351	78.592	341	1.11e-57	64.GOMC-BGIocean__14382__38_13	285	antitoxin ; ndoAI	pre_II_AT201998	285	83.217	286	2.33e-68	d__Bacteria;p__Firmicutes;c__Bacilli;o__Bacillales_D;f__Amphibacillaceae;g__Oceanobacillus;s__Oceanobacillus bengalensis
GOMC	II	NdoA/NdoA1	64.GOMC-BGIocean__14383	64.GOMC-BGIocean__14383__1_12	363	mazF, ndoA, chpA	pre_II_T20770	360	81.534	352	3.87e-77	64.GOMC-BGIocean__14383__1_13	285	antitoxin ; ndoAI	pre_II_AT201998	285	83.86	285	1.08e-71	d__Bacteria;p__Firmicutes;c__Bacilli;o__Bacillales_D;f__Amphibacillaceae;g__Oceanobacillus;s__Oceanobacillus profundus
GOMC	II	NdoA/NdoA1	64.GOMC-BGIocean__14384	64.GOMC-BGIocean__14384__14_78	363	mazF, ndoA, chpA	pre_II_T88816	363	94.215	363	3.46e-157	64.GOMC-BGIocean__14384__14_77	285	antitoxin ; ndoAI	pre_II_AT88816	285	95.439	285	2.77e-127	d__Bacteria;p__Firmicutes;c__Bacilli;o__Bacillales_D;f__Amphibacillaceae;g__Oceanobacillus;s__Oceanobacillus arenosus
GOMC	II	NdoA/NdoA1	64.GOMC-BGIocean__14385	64.GOMC-BGIocean__14385__11_165	357	mazF, ndoA, chpA	pre_II_T252903	363	90.196	357	5.89e-130	64.GOMC-BGIocean__14385__11_164	294	Antitoxin EndoAI ; ndoAI	pre_II_AT252903	288	94.792	288	1.34e-125	d__Bacteria;p__Firmicutes;c__Bacilli;o__Bacillales_D;f__Amphibacillaceae;g__Oceanobacillus;s__Oceanobacillus sojae
GOMC	II	NdoA/NdoA1	64.GOMC-BGIocean__14386	64.GOMC-BGIocean__14386__24_73	363	mazF, ndoA, chpA	pre_II_T88816	363	94.49	363	7.43e-159	64.GOMC-BGIocean__14386__24_72	291	antitoxin ; ndoAI	pre_II_AT88816	285	97.193	285	1.3e-135	d__Bacteria;p__Firmicutes;c__Bacilli;o__Bacillales_D;f__Amphibacillaceae;g__Oceanobacillus;s__Oceanobacillus chungangensis
GOMC	II	NdoA/NdoA1	64.GOMC-BGIocean__14387	64.GOMC-BGIocean__14387__23_14	363	mazF, ndoA, chpA	pre_II_T252902	363	92.011	363	7.59e-144	64.GOMC-BGIocean__14387__23_13	294	Antitoxin EndoAI ; ndoAI	pre_II_AT252902	288	95.486	288	6.17e-129	d__Bacteria;p__Firmicutes;c__Bacilli;o__Bacillales_D;f__Amphibacillaceae;g__Oceanobacillus;s__Oceanobacillus sp009389585
GOMC	II	NdoA/NdoA1	64.GOMC-BGIocean__14388	64.GOMC-BGIocean__14388__18_172	363	mazF, ndoA, chpA	pre_II_T20770	360	79.202	351	8.5e-64	64.GOMC-BGIocean__14388__18_171	285	antitoxin ; ndoAI	pre_II_AT74369	285	85.965	285	2.96e-82	d__Bacteria;p__Firmicutes;c__Bacilli;o__Bacillales_D;f__Amphibacillaceae;g__Oceanobacillus;s__Oceanobacillus piezotolerans
GOMC	II	NdoA/NdoA1	64.GOMC-BGIocean__14389	64.GOMC-BGIocean__14389__25_9	291	mazF, ndoA, chpA	pre_II_T20770	360	98.611	288	5.97e-144	64.GOMC-BGIocean__14389__25_10	285	hypothetical conserved protein ; ndoAI	pre_II_AT20770	285	98.246	285	1.26e-140	d__Bacteria;p__Firmicutes;c__Bacilli;o__Bacillales_D;f__Amphibacillaceae;g__Oceanobacillus;s__Oceanobacillus kimchii
GOMC	II	NdoA/NdoA1	64.GOMC-BGIocean__14393	64.GOMC-BGIocean__14393__1_1687	291	mazF, ndoA, chpA	pre_II_T112991	360	100	291	2.74e-152	64.GOMC-BGIocean__14393__1_1686	360	EndoA inhibitor ; ndoAI	pre_II_AT112991	285	100	285	7.47e-149	d__Bacteria;p__Firmicutes;c__Bacilli;o__Bacillales_D;f__Amphibacillaceae;g__Virgibacillus;s__Virgibacillus sp016919725
GOMC	II	NdoA/NdoA1	64.GOMC-BGIocean__14394	64.GOMC-BGIocean__14394__8_55	279	mazF, ndoA, chpA	pre_II_T74369	360	99.642	279	5.7e-144	64.GOMC-BGIocean__14394__8_54	291	EndoA inhibitor ; ndoAI	pre_II_AT74369	285	99.649	285	2.76e-147	d__Bacteria;p__Firmicutes;c__Bacilli;o__Bacillales_D;f__Amphibacillaceae;g__Virgibacillus;s__Virgibacillus picturae
GOMC	II	NdoA/NdoA1	64.GOMC-BGIocean__14395	64.GOMC-BGIocean__14395__81_12	291	mazF, ndoA, chpA	pre_II_T229914	360	99.656	291	1.27e-150	64.GOMC-BGIocean__14395__81_13	291	antitoxin ; ndoAI	pre_II_AT282583	285	100	285	5.93e-149	d__Bacteria;p__Firmicutes;c__Bacilli;o__Bacillales_D;f__Amphibacillaceae;g__Virgibacillus;s__Virgibacillus halodenitrificans
GOMC	II	NdoA/NdoA1	64.GOMC-BGIocean__14396	64.GOMC-BGIocean__14396__1_2013	339	mazF, ndoA, chpA	pre_II_T70101	360	100	339	6.71e-179	64.GOMC-BGIocean__14396__1_2012	291	CopG family transcriptional regulator / antitoxin EndoAI ; ndoAI	pre_II_AT70101	285	100	285	5.93e-149	d__Bacteria;p__Firmicutes;c__Bacilli;o__Bacillales_D;f__Amphibacillaceae;g__Virgibacillus;s__Virgibacillus dokdonensis
GOMC	II	NdoA/NdoA1	64.GOMC-BGIocean__14398	64.GOMC-BGIocean__14398__94_290	360	mazF, ndoA, chpA	pre_II_T201998	360	89.136	359	5.98e-125	64.GOMC-BGIocean__14398__94_289	291	antitoxin ; ndoAI	pre_II_AT282583	285	91.579	285	6.28e-109	d__Bacteria;p__Firmicutes;c__Bacilli;o__Bacillales_D;f__Amphibacillaceae;g__Virgibacillus_G;s__Virgibacillus_G profundi
GOMC	II	HY/HY	64.GOMC-BGIocean__1440	64.GOMC-BGIocean__1440__30_32	297	hypothetical protein CRN67_08720	pre_II_T158104	297	100	297	1.29e-155	64.GOMC-BGIocean__1440__30_33	300	hypothetical protein CRN67_08725 ; _	pre_II_AT158104	240	100	240	4.97e-124	d__Bacteria;p__Campylobacterota;c__Campylobacteria;o__Campylobacterales;f__Campylobacteraceae;g__Campylobacter_B;s__Campylobacter_B blaseri
GOMC	II	NdoA/NdoA1	64.GOMC-BGIocean__14401	64.GOMC-BGIocean__14401__17_7	351	mazF, ndoA, chpA	pre_II_T229888	351	80.967	331	8.14e-69	64.GOMC-BGIocean__14401__17_6	279	antitoxin endoai ; ndoAI	pre_II_AT238036	297	83.663	202	3.04e-47	d__Bacteria;p__Firmicutes;c__Bacilli;o__Bacillales_D;f__Bacillaceae_N;g__Bacillus_AV;s__Bacillus_AV solimangrovi
GOMC	II	NdoA/NdoA1	64.GOMC-BGIocean__14422	64.GOMC-BGIocean__14422__65_39	351	mazF, ndoA, chpA	pre_II_T218905	351	98.847	347	1.17e-176	64.GOMC-BGIocean__14422__65_38	288	Antitoxin EndoAI ; ndoAI	pre_II_AT218905	282	98.936	282	2.75e-142	d__Bacteria;p__Firmicutes;c__Bacilli;o__Bacillales_B;f__DSM-18226;g__Mesobacillus;s__Mesobacillus selenatarsenatis
GOMC	II	NdoA/NdoA1	64.GOMC-BGIocean__14423	64.GOMC-BGIocean__14423__187_12	351	mazF, ndoA, chpA	pre_II_T282586	351	97.708	349	4.22e-171	64.GOMC-BGIocean__14423__187_13	282	antitoxin endoai ; ndoAI	pre_II_AT282586	282	97.872	282	2.7e-137	d__Bacteria;p__Firmicutes;c__Bacilli;o__Bacillales_B;f__DSM-18226;g__Mesobacillus;s__Mesobacillus subterraneus_A
GOMC	II	NdoA/NdoA1	64.GOMC-BGIocean__14424	64.GOMC-BGIocean__14424__53_12	351	mazF, ndoA, chpA	pre_II_T262127	351	98.575	351	3.24e-177	64.GOMC-BGIocean__14424__53_11	288	Antitoxin EndoAI ; ndoAI	pre_II_AT262127	282	100	282	2.73e-147	d__Bacteria;p__Firmicutes;c__Bacilli;o__Bacillales_B;f__DSM-18226;g__Mesobacillus;s__
GOMC	II	NdoA/NdoA1	64.GOMC-BGIocean__14426	64.GOMC-BGIocean__14426__6_128	351	mazF, ndoA, chpA	pre_II_T282636	351	88.856	341	1.27e-116	64.GOMC-BGIocean__14426__6_127	288	antitoxin endoai ; ndoAI	pre_II_AT106886	282	87.279	283	2.97e-87	d__Bacteria;p__Firmicutes;c__Bacilli;o__Bacillales_B;f__DSM-18226;g__Robertmurraya;s__Robertmurraya yapensis
GOMC	II	NdoA/NdoA1	64.GOMC-BGIocean__14427	64.GOMC-BGIocean__14427__1_227	351	mazF, ndoA, chpA	pre_II_T106886	351	100	351	0	64.GOMC-BGIocean__14427__1_226	288	CopG family ribbon-helix-helix protein ; ndoAI	pre_II_AT106886	282	100	282	2.73e-147	d__Bacteria;p__Firmicutes;c__Bacilli;o__Bacillales_B;f__DSM-18226;g__Robertmurraya;s__Robertmurraya sp003586445
GOMC	II	NdoA/NdoA1	64.GOMC-BGIocean__14428	64.GOMC-BGIocean__14428__74_6	351	mazF, ndoA, chpA	pre_II_T282643	351	96.296	351	7.12e-164	64.GOMC-BGIocean__14428__74_5	288	CopG family transcriptional regulator / antitoxin EndoAI ; ndoAI	pre_II_AT282696	282	93.617	282	2.85e-117	d__Bacteria;p__Firmicutes;c__Bacilli;o__Bacillales_B;f__DSM-18226;g__Neobacillus;s__Neobacillus thermocopriae
GOMC	II	NdoA/NdoA1	64.GOMC-BGIocean__14429	64.GOMC-BGIocean__14429__144_18	351	mazF, ndoA, chpA	pre_II_T282644	351	99.145	351	1.5e-180	64.GOMC-BGIocean__14429__144_17	282	MULTISPECIES: hypothetical protein ; ndoAI	pre_II_AT282644	282	98.582	282	1.25e-140	d__Bacteria;p__Firmicutes;c__Bacilli;o__Bacillales_B;f__DSM-18226;g__Neobacillus;s__Neobacillus niacini_A
GOMC	II	NdoA/NdoA1	64.GOMC-BGIocean__14430	64.GOMC-BGIocean__14430__1_254	351	mazF, ndoA, chpA	pre_II_T30140	351	100	351	0	64.GOMC-BGIocean__14430__1_253	288	Antitoxin EndoAI ; ndoAI	pre_II_AT30140	282	100	282	2.73e-147	d__Bacteria;p__Firmicutes;c__Bacilli;o__Bacillales_B;f__DSM-18226;g__Bacillus_AB;s__Bacillus_AB infantis
GOMC	II	NdoA/NdoA1	64.GOMC-BGIocean__14431	64.GOMC-BGIocean__14431__1_1284	351	mazF, ndoA, chpA	pre_II_T112990	351	100	351	0	64.GOMC-BGIocean__14431__1_1285	282	antitoxin endoai ; ndoAI	pre_II_AT112990	282	100	282	2.67e-147	d__Bacteria;p__Firmicutes;c__Bacilli;o__Bacillales_B;f__DSM-18226;g__Bacillus_AZ;s__Bacillus_AZ foraminis
GOMC	II	NdoA/NdoA1	64.GOMC-BGIocean__14432	64.GOMC-BGIocean__14432__29_14	351	mazF, ndoA, chpA	pre_II_T112990	351	91.738	351	3.43e-137	64.GOMC-BGIocean__14432__29_13	288	CopG family transcriptional regulator / antitoxin EndoAI ; ndoAI	pre_II_AT112990	282	87.943	282	1.37e-90	d__Bacteria;p__Firmicutes;c__Bacilli;o__Bacillales_B;f__DSM-18226;g__Bacillus_AZ;s__
GOMC	II	NdoA/NdoA1	64.GOMC-BGIocean__14433	64.GOMC-BGIocean__14433__16_11	351	mazF, ndoA, chpA	pre_II_T282636	351	99.429	350	0	64.GOMC-BGIocean__14433__16_12	288	Programmed cell death antitoxin YdcD ; ndoAI	pre_II_AT220739	282	98.227	282	5.95e-139	d__Bacteria;p__Firmicutes;c__Bacilli;o__Bacillales_B;f__DSM-18226;g__Cytobacillus;s__Cytobacillus firmus_A
GOMC	II	NdoA/NdoA1	64.GOMC-BGIocean__14434	64.GOMC-BGIocean__14434__17_84	351	mazF, ndoA, chpA	pre_II_T282636	351	99.145	351	1.5e-180	64.GOMC-BGIocean__14434__17_83	282	antitoxin endoai ; ndoAI	pre_II_AT245257	282	96.454	282	1.27e-130	d__Bacteria;p__Firmicutes;c__Bacilli;o__Bacillales_B;f__DSM-18226;g__Cytobacillus;s__Cytobacillus oceanisediminis_A
GOMC	VII	HepT-like/HY	64.GOMC-BGIocean__14435	64.GOMC-BGIocean__14435__2_110	405	hypothetical protein A361_27670	pre_VII_T220738	405	100	405	0	64.GOMC-BGIocean__14435__2_111	408	hypothetical protein	pre_VII_AT220738	408	100	408	0	d__Bacteria;p__Firmicutes;c__Bacilli;o__Bacillales_B;f__DSM-18226;g__Cytobacillus;s__Cytobacillus oceanisediminis_B	HepT-like	PF01934.22	6.4e-32	13	131	Polbeta	PF18765.7	1.5e-25	7	98
GOMC	II	NdoA/NdoA1	64.GOMC-BGIocean__14435	64.GOMC-BGIocean__14435__1_248	351	mazF, ndoA, chpA	pre_II_T245257	351	100	351	0	64.GOMC-BGIocean__14435__1_247	288	CopG family transcriptional regulator/antitoxin EndoAI ; ndoAI	pre_II_AT245257	282	100	282	2.73e-147	d__Bacteria;p__Firmicutes;c__Bacilli;o__Bacillales_B;f__DSM-18226;g__Cytobacillus;s__Cytobacillus oceanisediminis_B
GOMC	II	NdoA/NdoA1	64.GOMC-BGIocean__14437	64.GOMC-BGIocean__14437__2_130	351	mazF, ndoA, chpA	pre_II_T242460	351	100	351	0	64.GOMC-BGIocean__14437__2_129	288	CopG family transcriptional regulator/antitoxin EndoAI ; ndoAI	pre_II_AT242460	282	100	282	2.73e-147	d__Bacteria;p__Firmicutes;c__Bacilli;o__Bacillales_B;f__DSM-18226;g__Niallia;s__Niallia sp011524565
GOMC	II	NdoA/NdoA1	64.GOMC-BGIocean__14439	64.GOMC-BGIocean__14439__14_12	354	mazF, ndoA, chpA	pre_II_T68069	351	100	351	0	64.GOMC-BGIocean__14439__14_13	288	CopG family transcriptional regulator / antitoxin EndoAI ; ndoAI	pre_II_AT68069	282	100	282	2.73e-147	d__Bacteria;p__Firmicutes;c__Bacilli;o__Bacillales_B;f__DSM-1321;g__Peribacillus;s__Peribacillus simplex
GOMC	II	NdoA/NdoA1	64.GOMC-BGIocean__14440	64.GOMC-BGIocean__14440__8_83	351	mazF, ndoA, chpA	pre_II_T232732	351	81.967	305	2.93e-68	64.GOMC-BGIocean__14440__8_82	288	antitoxin endoai ; ndoAI	pre_II_AT282634	282	80.986	284	3.1e-57	d__Bacteria;p__Firmicutes;c__Bacilli;o__Bacillales_B;f__DSM-1321;g__Bacillus_BN;s__Bacillus_BN acanthi
GOMC	II	NdoA/NdoA1	64.GOMC-BGIocean__14442	64.GOMC-BGIocean__14442__26_11	351	mazF, ndoA, chpA	pre_II_T232732	351	81.311	305	6.34e-65	64.GOMC-BGIocean__14442__26_12	288	antitoxin endoai ; ndoAI	pre_II_AT282634	282	80.634	284	1.44e-55	d__Bacteria;p__Firmicutes;c__Bacilli;o__Bacillales_B;f__DSM-1321;g__Bacillus_BN;s__Bacillus_BN alkalitolerans
GOMC	II	NdoA/NdoA1	64.GOMC-BGIocean__14444	64.GOMC-BGIocean__14444__23_12	351	mazF, ndoA, chpA	pre_II_T48847	351	96.296	351	7.12e-164	64.GOMC-BGIocean__14444__23_13	282	antitoxin endoai ; ndoAI	pre_II_AT48847	282	91.489	282	2.82e-107	d__Bacteria;p__Firmicutes;c__Bacilli;o__Bacillales_B;f__Jeotgalibacillaceae;g__Jeotgalibacillus;s__Jeotgalibacillus salarius
GOMC	II	NdoA/NdoA1	64.GOMC-BGIocean__14445	64.GOMC-BGIocean__14445__1_802	351	mazF, ndoA, chpA	pre_II_T48847	351	100	351	0	64.GOMC-BGIocean__14445__1_801	282	antitoxin EndoAI ; ndoAI	pre_II_AT48847	282	100	282	2.67e-147	d__Bacteria;p__Firmicutes;c__Bacilli;o__Bacillales_B;f__Jeotgalibacillaceae;g__Jeotgalibacillus;s__Jeotgalibacillus malaysiensis
GOMC	II	RelA_SpoT/DUF4056	64.GOMC-BGIocean__14446	64.GOMC-BGIocean__14446__6_82	723	hypothetical protein	pre_II_T214741	723	99.308	723	0	64.GOMC-BGIocean__14446__6_83	750	DUF4065 domain-containing protein ; _	pre_II_AT214741	750	99.333	750	0	d__Bacteria;p__Firmicutes;c__Bacilli;o__Bacillales_B;f__Domibacillaceae;g__Pseudobacillus;s__Pseudobacillus badius	RelA_SpoT	PF04607.23	3e-10	109	220
GOMC	II	NdoA/NdoA1	64.GOMC-BGIocean__14446	64.GOMC-BGIocean__14446__55_164	351	mazF, ndoA, chpA	pre_II_T214740	351	100	351	0	64.GOMC-BGIocean__14446__55_163	282	antitoxin endoai ; ndoAI	pre_II_AT214740	282	100	282	2.67e-147	d__Bacteria;p__Firmicutes;c__Bacilli;o__Bacillales_B;f__Domibacillaceae;g__Pseudobacillus;s__Pseudobacillus badius
GOMC	VII	HY/HY	64.GOMC-BGIocean__14446	64.GOMC-BGIocean__14446__2_65	411	hypothetical protein A6M11_10620	pre_VII_T214742	411	100	411	0	64.GOMC-BGIocean__14446__2_64	408	putative nucleotidyltransferase ; K07075	pre_VII_AT214742	402	100	402	0	d__Bacteria;p__Firmicutes;c__Bacilli;o__Bacillales_B;f__Domibacillaceae;g__Pseudobacillus;s__Pseudobacillus badius
GOMC	II	NdoA/NdoA1	64.GOMC-BGIocean__14448	64.GOMC-BGIocean__14448__1_98	351	mazF, ndoA, chpA	pre_II_T214740	351	81.481	351	3.73e-77	64.GOMC-BGIocean__14448__1_97	282	CopG family transcriptional regulator / antitoxin EndoAI ; ndoAI	pre_II_AT212763	273	79.339	121	6.94e-14	d__Bacteria;p__Firmicutes;c__Bacilli;o__Bacillales_B;f__Domibacillaceae;g__Domibacillus;s__Domibacillus enclensis
GOMC	II	NdoA/NdoA1	64.GOMC-BGIocean__14450	64.GOMC-BGIocean__14450__44_13	351	mazF, ndoA, chpA	pre_II_T258436	351	90.883	351	3.45e-132	64.GOMC-BGIocean__14450__44_14	282	antitoxin endoai ; ndoAI	pre_II_AT36569	282	95.035	282	5.94e-124	d__Bacteria;p__Firmicutes;c__Bacilli;o__Bacillales_B;f__Bacillaceae_B;g__Rossellomorea;s__Rossellomorea aquimaris_A
GOMC	II	NdoA/NdoA1	64.GOMC-BGIocean__14451	64.GOMC-BGIocean__14451__242_2	351	mazF, ndoA, chpA	pre_II_T276831	351	99.43	351	0	64.GOMC-BGIocean__14451__242_3	282	antitoxin endoai ; ndoAI	pre_II_AT258436	282	100	282	2.67e-147	d__Bacteria;p__Firmicutes;c__Bacilli;o__Bacillales_B;f__Bacillaceae_B;g__Rossellomorea;s__Rossellomorea sp002563655
GOMC	II	NdoA/NdoA1	64.GOMC-BGIocean__14452	64.GOMC-BGIocean__14452__53_12	351	mazF, ndoA, chpA	pre_II_T258436	351	90.598	351	1.61e-130	64.GOMC-BGIocean__14452__53_13	282	antitoxin endoai ; ndoAI	pre_II_AT36569	282	95.035	282	5.94e-124	d__Bacteria;p__Firmicutes;c__Bacilli;o__Bacillales_B;f__Bacillaceae_B;g__Rossellomorea;s__Rossellomorea enclensis
GOMC	II	HY/DinJ	64.GOMC-BGIocean__14452	64.GOMC-BGIocean__14452__3_1	108	hypothetical protein	pre_II_T273811	282	100	105	2.16e-49	64.GOMC-BGIocean__14452__3_2	303	RelB antitoxin ; dinJ	pre_II_AT273811	264	100	264	2.92e-137	d__Bacteria;p__Firmicutes;c__Bacilli;o__Bacillales_B;f__Bacillaceae_B;g__Rossellomorea;s__Rossellomorea enclensis
GOMC	II	NdoA/NdoA1	64.GOMC-BGIocean__14453	64.GOMC-BGIocean__14453__15_41	351	mazF, ndoA, chpA	pre_II_T258436	351	97.151	351	7.07e-169	64.GOMC-BGIocean__14453__15_40	282	antitoxin endoai ; ndoAI	pre_II_AT258436	282	97.518	282	1.26e-135	d__Bacteria;p__Firmicutes;c__Bacilli;o__Bacillales_B;f__Bacillaceae_B;g__Rossellomorea;s__Rossellomorea aquimaris_D
GOMC	II	NdoA/NdoA1	64.GOMC-BGIocean__14454	64.GOMC-BGIocean__14454__1_233	351	mazF, ndoA, chpA	pre_II_T36569	351	100	351	0	64.GOMC-BGIocean__14454__1_232	282	antitoxin endoai ; ndoAI	pre_II_AT36569	282	100	282	2.67e-147	d__Bacteria;p__Firmicutes;c__Bacilli;o__Bacillales_B;f__Bacillaceae_B;g__Rossellomorea;s__Rossellomorea sp011398925
GOMC	II	NdoA/NdoA1	64.GOMC-BGIocean__14455	64.GOMC-BGIocean__14455__4_66	351	mazF, ndoA, chpA	pre_II_T258436	351	98.291	351	1.51e-175	64.GOMC-BGIocean__14455__4_65	282	antitoxin endoai ; ndoAI	pre_II_AT276831	282	98.227	282	5.81e-139	d__Bacteria;p__Firmicutes;c__Bacilli;o__Bacillales_B;f__Bacillaceae_B;g__Rossellomorea;s__Rossellomorea aquimaris_B
GOMC	II	NdoA/NdoA1	64.GOMC-BGIocean__14456	64.GOMC-BGIocean__14456__59_11	351	mazF, ndoA, chpA	pre_II_T276831	351	95.726	351	1.54e-160	64.GOMC-BGIocean__14456__59_12	282	antitoxin endoai ; ndoAI	pre_II_AT36569	282	98.227	282	5.81e-139	d__Bacteria;p__Firmicutes;c__Bacilli;o__Bacillales_B;f__Bacillaceae_B;g__Rossellomorea;s__Rossellomorea sp005938125
GOMC	II	NdoA/NdoA1	64.GOMC-BGIocean__14457	64.GOMC-BGIocean__14457__9_67	351	mazF, ndoA, chpA	pre_II_T276831	351	98.854	349	9.01e-178	64.GOMC-BGIocean__14457__9_66	282	antitoxin endoai ; ndoAI	pre_II_AT258436	282	99.291	282	5.77e-144	d__Bacteria;p__Firmicutes;c__Bacilli;o__Bacillales_B;f__Bacillaceae_B;g__Rossellomorea;s__Rossellomorea vietnamensis_A
GOMC	II	NdoA/NdoA1	64.GOMC-BGIocean__14458	64.GOMC-BGIocean__14458__3_12	351	mazF, ndoA, chpA	pre_II_T146151	351	100	351	0	64.GOMC-BGIocean__14458__3_13	282	antitoxin endoai ; ndoAI	pre_II_AT258436	282	100	282	2.67e-147	d__Bacteria;p__Firmicutes;c__Bacilli;o__Bacillales_B;f__Bacillaceae_B;g__Rossellomorea;s__Rossellomorea vietnamensis
GOMC	II	NdoA/NdoA1	64.GOMC-BGIocean__14459	64.GOMC-BGIocean__14459__131_6	351	mazF, ndoA, chpA	pre_II_T258436	351	97.151	351	7.07e-169	64.GOMC-BGIocean__14459__131_5	282	antitoxin endoai ; ndoAI	pre_II_AT258436	282	98.227	282	5.81e-139	d__Bacteria;p__Firmicutes;c__Bacilli;o__Bacillales_B;f__Bacillaceae_B;g__Rossellomorea;s__Rossellomorea aquimaris_C
GOMC	II	NdoA/NdoA1	64.GOMC-BGIocean__14460	64.GOMC-BGIocean__14460__1_1210	351	mazF, ndoA, chpA	pre_II_T36569	351	81.766	351	8.03e-79	64.GOMC-BGIocean__14460__1_1209	282	antitoxin endoai ; ndoAI	pre_II_AT276831	282	86.572	283	6.28e-84	d__Bacteria;p__Firmicutes;c__Bacilli;o__Bacillales_B;f__Bacillaceae_B;g__Bacillus_BQ;s__Bacillus_BQ marisflavi_A
GOMC	II	NdoA/NdoA1	64.GOMC-BGIocean__14464	64.GOMC-BGIocean__14464__31_250	345	mazF, ndoA, chpA	pre_II_T257970	351	93.333	345	7.19e-144	64.GOMC-BGIocean__14464__31_251	282	antitoxin ; ndoAI	pre_II_AT257970	252	98.016	252	2.76e-122	d__Bacteria;p__Firmicutes;c__Bacilli;o__Paenibacillales;f__NBRC-103111;g__Paenibacillus_E;s__Paenibacillus_E silvestris
GOMC	II	NdoA/NdoA1	64.GOMC-BGIocean__14465	64.GOMC-BGIocean__14465__72_4	303	mazF, ndoA, chpA	pre_II_T59067	351	100	303	6.11e-159	64.GOMC-BGIocean__14465__72_3	282	CopG family transcriptional regulator / antitoxin EndoAI ; ndoAI	pre_II_AT59067	288	100	282	2.67e-147	d__Bacteria;p__Firmicutes;c__Bacilli;o__Paenibacillales;f__NBRC-103111;g__Paenibacillus_G;s__Paenibacillus_G naphthalenovorans
GOMC	II	NdoA/NdoA1	64.GOMC-BGIocean__14466	64.GOMC-BGIocean__14466__43_72	273	mazF, ndoA, chpA	pre_II_T148957	351	91.76	267	2.74e-102	64.GOMC-BGIocean__14466__43_73	282	CopG family transcriptional regulator / antitoxin EndoAI ; ndoAI	pre_II_AT148957	282	99.291	282	5.77e-144	d__Bacteria;p__Firmicutes;c__Bacilli;o__Paenibacillales;f__Paenibacillaceae;g__Paenibacillus_Z;s__Paenibacillus_Z sacheonensis
GOMC	II	NdoA/NdoA1	64.GOMC-BGIocean__14468	64.GOMC-BGIocean__14468__1_1184	273	mazF, ndoA, chpA	pre_II_T104373	351	100	273	2.59e-142	64.GOMC-BGIocean__14468__1_1183	282	antitoxin ; ndoAI	pre_II_AT104373	273	100	273	2.68e-142	d__Bacteria;p__Firmicutes;c__Bacilli;o__Paenibacillales;f__Paenibacillaceae;g__Paenibacillus_A;s__Paenibacillus_A sp003060825
GOMC	II	NdoA/NdoA1	64.GOMC-BGIocean__14469	64.GOMC-BGIocean__14469__1_95	351	mazF, ndoA, chpA	pre_II_T77401	351	100	351	0	64.GOMC-BGIocean__14469__1_94	294	CopG family transcriptional regulator ; ndoAI	pre_II_AT77401	252	100	252	1.33e-130	d__Bacteria;p__Firmicutes;c__Bacilli;o__Paenibacillales;f__Paenibacillaceae;g__Paenibacillus;s__Paenibacillus donghaensis
GOMC	II	NdoA/NdoA1	64.GOMC-BGIocean__14470	64.GOMC-BGIocean__14470__1_4844	351	mazF, ndoA, chpA	pre_II_T139152	351	100	351	0	64.GOMC-BGIocean__14470__1_4845	273	CopG family transcriptional regulator / antitoxin EndoAI ; ndoAI	pre_II_AT139152	282	100	273	2.59e-142	d__Bacteria;p__Firmicutes;c__Bacilli;o__Paenibacillales;f__Paenibacillaceae;g__Paenibacillus;s__Paenibacillus antarcticus
GOMC	II	MazF/MazE	64.GOMC-BGIocean__14471	64.GOMC-BGIocean__14471__1_5217	336	mazF, ndoA, chpA	pre_II_T70100	336	100	336	3.09e-177	64.GOMC-BGIocean__14471__1_5218	303	antitoxin MazE ; mazE, chpAI	pre_II_AT70100	267	100	267	6.29e-139	d__Bacteria;p__Firmicutes;c__Bacilli;o__Paenibacillales;f__Paenibacillaceae;g__Paenibacillus;s__Paenibacillus xylanexedens_A
GOMC	II	NdoA/NdoA1	64.GOMC-BGIocean__14471	64.GOMC-BGIocean__14471__1_2127	351	mazF, ndoA, chpA	pre_II_T70099	351	100	351	0	64.GOMC-BGIocean__14471__1_2126	273	CopG family transcriptional regulator / antitoxin EndoAI ; ndoAI	pre_II_AT282935	282	100	273	2.59e-142	d__Bacteria;p__Firmicutes;c__Bacilli;o__Paenibacillales;f__Paenibacillaceae;g__Paenibacillus;s__Paenibacillus xylanexedens_A
GOMC	II	NdoA/NdoA1	64.GOMC-BGIocean__14472	64.GOMC-BGIocean__14472__1_1313	351	mazF, ndoA, chpA	pre_II_T48738	351	100	351	0	64.GOMC-BGIocean__14472__1_1312	294	CopG family transcriptional regulator ; ndoAI	pre_II_AT206052	282	97.872	282	2.83e-137	d__Bacteria;p__Firmicutes;c__Bacilli;o__Paenibacillales;f__Paenibacillaceae;g__Paenibacillus;s__Paenibacillus durus
GOMC	II	NdoA/NdoA1	64.GOMC-BGIocean__14473	64.GOMC-BGIocean__14473__1_294	351	mazF, ndoA, chpA	pre_II_T48733	351	93.372	347	5.66e-145	64.GOMC-BGIocean__14473__1_293	303	ribbon-helix-helix protein, CopG family ; ndoAI	pre_II_AT282605	282	89.716	282	6.65e-99	d__Bacteria;p__Firmicutes;c__Bacilli;o__Paenibacillales;f__Paenibacillaceae;g__Paenibacillus;s__Paenibacillus tepidiphilus
GOMC	II	NdoA/NdoA1	64.GOMC-BGIocean__14474	64.GOMC-BGIocean__14474__22_7	351	mazF, ndoA, chpA	pre_II_T213518	351	98.86	351	6.97e-179	64.GOMC-BGIocean__14474__22_8	273	CopG family transcriptional regulator / antitoxin EndoAI ; ndoAI	pre_II_AT282935	282	98.535	273	1.21e-135	d__Bacteria;p__Firmicutes;c__Bacilli;o__Paenibacillales;f__Paenibacillaceae;g__Paenibacillus;s__Paenibacillus amylolyticus_A
GOMC	II	NdoA/NdoA1	64.GOMC-BGIocean__14475	64.GOMC-BGIocean__14475__65_73	273	mazF, ndoA, chpA	pre_II_T65095	351	84.644	267	1.33e-70	64.GOMC-BGIocean__14475__65_72	282	antitoxin ; ndoAI	pre_II_AT75588	273	81.818	275	2.34e-58	d__Bacteria;p__Firmicutes;c__Bacilli;o__Paenibacillales;f__Paenibacillaceae;g__Paenibacillus_I;s__Paenibacillus_I darwinianus
GOMC	II	NdoA/NdoA1	64.GOMC-BGIocean__14476	64.GOMC-BGIocean__14476__8_140	345	mazF, ndoA, chpA	pre_II_T197325	351	94.444	342	7.14e-149	64.GOMC-BGIocean__14476__8_141	282	CopG family transcriptional regulator/antitoxin EndoAI ; ndoAI	pre_II_AT197325	282	94.326	282	1.29e-120	d__Bacteria;p__Firmicutes;c__Bacilli;o__Paenibacillales;f__Paenibacillaceae;g__Cohnella;s__Cohnella sp003001675
GOMC	II	NdoA/NdoA1	64.GOMC-BGIocean__14477	64.GOMC-BGIocean__14477__320_2	273	mazF, ndoA, chpA	pre_II_T79444	351	100	273	2.59e-142	64.GOMC-BGIocean__14477__320_3	282	CopG family transcriptional regulator / antitoxin EndoAI ; ndoAI	pre_II_AT79444	282	100	282	2.67e-147	d__Bacteria;p__Firmicutes;c__Bacilli;o__Paenibacillales;f__Paenibacillaceae;g__Paenibacillus_O;s__Paenibacillus_O sp002243345
GOMC	II	FitB/PhdYeFM	64.GOMC-BGIocean__14478	64.GOMC-BGIocean__14478__1_928	426	FitB	pre_II_T142605	426	100	426	0	64.GOMC-BGIocean__14478__1_927	240	type II toxin-antitoxin system prevent-host-death family antitoxin ; _	pre_II_AT142605	243	100	240	4.97e-124	d__Bacteria;p__Firmicutes;c__Bacilli;o__Paenibacillales;f__Paenibacillaceae;g__Paenibacillus_O;s__Paenibacillus_O pasadenensis						PhdYeFM_antitox	PF02604.26	2e-18	2	54
GOMC	II	NdoA/NdoA1	64.GOMC-BGIocean__14478	64.GOMC-BGIocean__14478__1_1341	273	mazF, ndoA, chpA	pre_II_T142606	351	100	273	2.59e-142	64.GOMC-BGIocean__14478__1_1340	282	ribbon-helix-helix protein, CopG family ; ndoAI	pre_II_AT142606	282	100	282	2.67e-147	d__Bacteria;p__Firmicutes;c__Bacilli;o__Paenibacillales;f__Paenibacillaceae;g__Paenibacillus_O;s__Paenibacillus_O pasadenensis
GOMC	II	NdoA/NdoA1	64.GOMC-BGIocean__14479	64.GOMC-BGIocean__14479__102_7	351	mazF, ndoA, chpA	pre_II_T155552	351	100	351	0	64.GOMC-BGIocean__14479__102_6	279	antitoxin endoai ; ndoAI	pre_II_AT155552	279	100	279	1.23e-145	d__Bacteria;p__Firmicutes;c__Bacilli;o__JC228;f__JC228;g__L13;s__L13 sp012955605
GOMC	II	NdoA/NdoA1	64.GOMC-BGIocean__14480	64.GOMC-BGIocean__14480__1_211	351	mazF, ndoA, chpA	pre_II_T89338	351	100	351	0	64.GOMC-BGIocean__14480__1_210	273	putative transcriptional regulator, CopG family ; ndoAI	pre_II_AT289366	300	100	273	2.59e-142	d__Bacteria;p__Firmicutes;c__Bacilli;o__Kyrpidiales;f__Kyrpidiaceae;g__Kyrpidia;s__Kyrpidia spormannii
GOMC	II	FitB/Phd	64.GOMC-BGIocean__14480	64.GOMC-BGIocean__14480__1_3129	438	fitB	pre_II_T89339	438	100	438	0	64.GOMC-BGIocean__14480__1_3128	258	type II toxin-antitoxin system prevent-host-death family antitoxin ; phd	pre_II_AT89339	258	100	258	5.31e-134	d__Bacteria;p__Firmicutes;c__Bacilli;o__Kyrpidiales;f__Kyrpidiaceae;g__Kyrpidia;s__Kyrpidia spormannii
GOMC	II	MazF/HY	64.GOMC-BGIocean__14484	64.GOMC-BGIocean__14484__2_484	372	mazF, ndoA, chpA	pre_II_T54166	372	91.667	372	1.67e-145	64.GOMC-BGIocean__14484__2_483	165	hypothetical protein SAMN05216235_1326 ; _	pre_II_AT54166	165	91.026	156	3.61e-54	d__Bacteria;p__Firmicutes;c__Bacilli;o__Staphylococcales;f__Salinicoccaceae;g__Salinicoccus;s__Salinicoccus sediminis
GOMC	II	HY/HY	64.GOMC-BGIocean__14486	64.GOMC-BGIocean__14486__1_1812	465	toxin	pre_II_T265128	465	97.849	465	0	64.GOMC-BGIocean__14486__1_1811	315	hypothetical protein	pre_II_AT293243	315	100	315	1.36e-165	d__Bacteria;p__Firmicutes;c__Bacilli;o__Staphylococcales;f__Staphylococcaceae;g__Staphylococcus;s__Staphylococcus aureus	Peptidase_M78	PF06114.19	1.6e-07	32	121	HTH_3	PF01381.28	1.3e-16	8	62
GOMC	II	HY/HY	64.GOMC-BGIocean__14486	64.GOMC-BGIocean__14486__1_781	189	FIG01107975: hypothetical protein	pre_II_T294466	189	99.471	189	3.99e-94	64.GOMC-BGIocean__14486__1_782	261	hypothetical protein	pre_II_AT294333	261	100	261	1.16e-135	d__Bacteria;p__Firmicutes;c__Bacilli;o__Staphylococcales;f__Staphylococcaceae;g__Staphylococcus;s__Staphylococcus aureus	MRAP	PF15183.11	5.4e-06	6	50	PhoLip_ATPase_C	PF16212.11	3.2e-05	14	85
GOMC	II	DUF1474/TscA	64.GOMC-BGIocean__14486	64.GOMC-BGIocean__14486__1_1962	327	DUF1474	pre_II_T292258	330	97.879	330	3.97e-161	64.GOMC-BGIocean__14486__1_1963	210	pathogenicity island protein ; _	pre_II_AT292258	210	100	210	2.03e-107	d__Bacteria;p__Firmicutes;c__Bacilli;o__Staphylococcales;f__Staphylococcaceae;g__Staphylococcus;s__Staphylococcus aureus						TscA	PF23767.2	1.2e-37	1	67
GOMC	II	HY/RicR	64.GOMC-BGIocean__14486	64.GOMC-BGIocean__14486__1_2025	210	hypothetical protein SAHV_2071	pre_II_T294028	210	100	210	2.03e-107	64.GOMC-BGIocean__14486__1_2026	294	hypothetical protein HMPREF0776_1458 ; csoR, ricR	pre_II_AT294028	294	100	294	5.96e-154	d__Bacteria;p__Firmicutes;c__Bacilli;o__Staphylococcales;f__Staphylococcaceae;g__Staphylococcus;s__Staphylococcus aureus	HMA	PF00403.32	1.3e-09	20	66
GOMC	II	HY/HY	64.GOMC-BGIocean__14486	64.GOMC-BGIocean__14486__1_1721	153	hypothetical protein SAHV_1838	pre_II_T294024	153	100	153	6.9e-76	64.GOMC-BGIocean__14486__1_1722	303	hypothetical protein SAHV_1839 ; _	pre_II_AT294024	600	100	600	0	d__Bacteria;p__Firmicutes;c__Bacilli;o__Staphylococcales;f__Staphylococcaceae;g__Staphylococcus;s__Staphylococcus aureus
GOMC	II	NdoA/NdoA1	64.GOMC-BGIocean__14486	64.GOMC-BGIocean__14486__1_2008	363	mazF, ndoA, chpA	pre_II_T294027	363	100	363	0	64.GOMC-BGIocean__14486__1_2009	171	antitoxin ; ndoAI	pre_II_AT296612	171	100	171	7.75e-86	d__Bacteria;p__Firmicutes;c__Bacilli;o__Staphylococcales;f__Staphylococcaceae;g__Staphylococcus;s__Staphylococcus aureus
GOMC	II	DUF3611/HY	64.GOMC-BGIocean__14487	64.GOMC-BGIocean__14487__4_73	186	membrane protein	pre_II_T287411	186	100	186	3.92e-94	64.GOMC-BGIocean__14487__4_72	258	hypothetical protein	pre_II_AT287411	258	100	258	5.31e-134	d__Bacteria;p__Firmicutes;c__Bacilli;o__Staphylococcales;f__Staphylococcaceae;g__Staphylococcus;s__Staphylococcus warneri	DUF3611	PF12263.13	8e-06	7	59	L6_membrane	PF05805.17	1.8e-06	2	56
GOMC	II	HY/RicR	64.GOMC-BGIocean__14487	64.GOMC-BGIocean__14487__15_18	207	copper ion binding protein	pre_II_T287351	207	100	207	9.3e-106	64.GOMC-BGIocean__14487__15_17	294	Putative cytosolic protein ; csoR, ricR	pre_II_AT287351	294	100	294	5.96e-154	d__Bacteria;p__Firmicutes;c__Bacilli;o__Staphylococcales;f__Staphylococcaceae;g__Staphylococcus;s__Staphylococcus warneri	HMA	PF00403.32	3.8e-10	19	65
GOMC	II	NdoA/NdoA1	64.GOMC-BGIocean__14487	64.GOMC-BGIocean__14487__15_30	363	mazF, ndoA, chpA	pre_II_T288876	363	94.017	351	1.62e-150	64.GOMC-BGIocean__14487__15_29	171	Antitoxin MazE ; ndoAI	pre_II_AT273448	171	100	171	7.75e-86	d__Bacteria;p__Firmicutes;c__Bacilli;o__Staphylococcales;f__Staphylococcaceae;g__Staphylococcus;s__Staphylococcus warneri
GOMC	II	HY/HY	64.GOMC-BGIocean__14487	64.GOMC-BGIocean__14487__3_283	180	putative uncharcterised protein	pre_II_T287408	180	100	180	8.17e-91	64.GOMC-BGIocean__14487__3_284	600	glucosamine-6-phosphate deaminase ; _	pre_II_AT287408	600	100	600	0	d__Bacteria;p__Firmicutes;c__Bacilli;o__Staphylococcales;f__Staphylococcaceae;g__Staphylococcus;s__Staphylococcus warneri
GOMC	II	YoeB/YefM	64.GOMC-BGIocean__14487	64.GOMC-BGIocean__14487__1_242	273	yoeB	pre_II_T151614	273	100	273	2.59e-142	64.GOMC-BGIocean__14487__1_243	252	type II toxin-antitoxin system Phd/YefM family antitoxin ; yefM	pre_II_AT287406	255	100	255	2.44e-132	d__Bacteria;p__Firmicutes;c__Bacilli;o__Staphylococcales;f__Staphylococcaceae;g__Staphylococcus;s__Staphylococcus warneri
GOMC	II	HY/HY	64.GOMC-BGIocean__14488	64.GOMC-BGIocean__14488__1_2652	213	Uncharacterised protein	pre_II_T273691	213	100	213	4.44e-109	64.GOMC-BGIocean__14488__1_2651	294	hypothetical protein	pre_II_AT273691	294	100	294	5.96e-154	d__Bacteria;p__Firmicutes;c__Bacilli;o__Staphylococcales;f__Staphylococcaceae;g__Staphylococcus;s__Staphylococcus equorum	HMA	PF00403.32	5.2e-07	6	67	Trns_repr_metal	PF02583.22	2.7e-32	14	93
GOMC	II	HY/HY	64.GOMC-BGIocean__14489	64.GOMC-BGIocean__14489__16_19	207	hypothetical protein BU602_07150	pre_II_T240560	207	100	207	9.3e-106	64.GOMC-BGIocean__14489__16_20	1068	hypothetical protein	pre_II_AT246509	294	100	294	5.96e-154	d__Bacteria;p__Firmicutes;c__Bacilli;o__Staphylococcales;f__Staphylococcaceae;g__Staphylococcus;s__Staphylococcus arlettae	HMA	PF00403.32	4.8e-10	17	64	Trns_repr_metal	PF02583.22	9e-32	14	92
GOMC	II	NdoA/NdoA1	64.GOMC-BGIocean__14489	64.GOMC-BGIocean__14489__16_7	357	mazF, ndoA, chpA	pre_II_T246510	357	100	357	0	64.GOMC-BGIocean__14489__16_8	171	antitoxin MazE ; ndoAI	pre_II_AT246510	171	100	171	7.75e-86	d__Bacteria;p__Firmicutes;c__Bacilli;o__Staphylococcales;f__Staphylococcaceae;g__Staphylococcus;s__Staphylococcus arlettae
GOMC	II	HY/HY	64.GOMC-BGIocean__14489	64.GOMC-BGIocean__14489__12_10	177	hypothetical protein DOD24_1764	pre_II_T287408	180	82.308	130	4.08e-24	64.GOMC-BGIocean__14489__12_9	630	glucosamine-6-phosphate isomerase ; _	pre_II_AT287346	600	77.797	572	4.96e-93	d__Bacteria;p__Firmicutes;c__Bacilli;o__Staphylococcales;f__Staphylococcaceae;g__Staphylococcus;s__Staphylococcus arlettae
GOMC	II	HY/HY	64.GOMC-BGIocean__14490	64.GOMC-BGIocean__14490__9_43	222	hypothetical protein B5C07_09805	pre_II_T287394	222	100	222	4.62e-114	64.GOMC-BGIocean__14490__9_42	288	hypothetical protein	pre_II_AT287394	288	100	288	1.26e-150	d__Bacteria;p__Firmicutes;c__Bacilli;o__Staphylococcales;f__Staphylococcaceae;g__Staphylococcus;s__Staphylococcus delphini	HMA	PF00403.32	3.6e-12	20	64	Trns_repr_metal	PF02583.22	6e-31	12	91
GOMC	II	MazF/HY	64.GOMC-BGIocean__14490	64.GOMC-BGIocean__14490__78_86	129	MazF	pre_II_T240118	339	99.219	128	2.06e-60	64.GOMC-BGIocean__14490__78_87	258	Uncharacterised protein ; _	pre_II_AT178027	270	95.238	105	1.64e-40	d__Bacteria;p__Firmicutes;c__Bacilli;o__Staphylococcales;f__Staphylococcaceae;g__Staphylococcus;s__Staphylococcus delphini						Lectin_N	PF03954.19	5.5e-06	2	33
GOMC	II	PezT/PezA	64.GOMC-BGIocean__14490	64.GOMC-BGIocean__14490__26_7	636	pezT	pre_II_T178024	774	98.587	637	0	64.GOMC-BGIocean__14490__26_8	885	Antitoxin PezA ; _	pre_II_AT178024	477	92.029	138	1.63e-46	d__Bacteria;p__Firmicutes;c__Bacilli;o__Staphylococcales;f__Staphylococcaceae;g__Staphylococcus;s__Staphylococcus delphini
GOMC	II	HY/HY	64.GOMC-BGIocean__14490	64.GOMC-BGIocean__14490__12_8	162	putative uncharcterised protein	pre_II_T287396	162	100	162	7.33e-81	64.GOMC-BGIocean__14490__12_7	600	glucosamine-6-phosphate isomerase ; _	pre_II_AT287396	600	100	600	0	d__Bacteria;p__Firmicutes;c__Bacilli;o__Staphylococcales;f__Staphylococcaceae;g__Staphylococcus;s__Staphylococcus delphini
GOMC	II	NdoA/NdoA1	64.GOMC-BGIocean__14490	64.GOMC-BGIocean__14490__9_57	354	mazF, ndoA, chpA	pre_II_T287395	354	100	354	0	64.GOMC-BGIocean__14490__9_56	171	Programmed cell death antitoxin YdcD ; ndoAI	pre_II_AT287395	171	100	171	7.75e-86	d__Bacteria;p__Firmicutes;c__Bacilli;o__Staphylococcales;f__Staphylococcaceae;g__Staphylococcus;s__Staphylococcus delphini
GOMC	II	NdoA/NdoA1	64.GOMC-BGIocean__14491	64.GOMC-BGIocean__14491__1_246	270	mazF, ndoA, chpA	pre_II_T115293	351	100	270	1.19e-140	64.GOMC-BGIocean__14491__1_245	273	ribbon-helix-helix protein, CopG family ; ndoAI	pre_II_AT115293	309	100	273	2.59e-142	d__Bacteria;p__Firmicutes;c__Bacilli;o__Thermoactinomycetales;f__Thermoactinomycetaceae;g__Staphylospora;s__Staphylospora marina
GOMC	II	MazF/MazE	64.GOMC-BGIocean__14492	64.GOMC-BGIocean__14492__12_118	330	mazF, ndoA, chpA	pre_II_T119859	330	99.697	330	3.05e-172	64.GOMC-BGIocean__14492__12_117	273	antitoxin MazE ; mazE, chpAI	pre_II_AT119859	273	100	273	2.59e-142	d__Bacteria;p__Firmicutes;c__Bacilli;o__Thermoactinomycetales;f__Thermoactinomycetaceae;g__Thermoactinomyces;s__Thermoactinomyces vulgaris
GOMC	II	NdoA/NdoA1	64.GOMC-BGIocean__14492	64.GOMC-BGIocean__14492__57_12	345	mazF, ndoA, chpA	pre_II_T124222	351	100	345	0	64.GOMC-BGIocean__14492__57_13	273	CopG family transcriptional regulator/antitoxin EndoAI ; ndoAI	pre_II_AT124222	252	100	252	1.22e-130	d__Bacteria;p__Firmicutes;c__Bacilli;o__Thermoactinomycetales;f__Thermoactinomycetaceae;g__Thermoactinomyces;s__Thermoactinomyces vulgaris
GOMC	II	NdoA/NdoA1	64.GOMC-BGIocean__14493	64.GOMC-BGIocean__14493__1_333	348	mazF, ndoA, chpA	pre_II_T73197	351	100	348	0	64.GOMC-BGIocean__14493__1_332	273	antitoxin ; ndoAI	pre_II_AT73197	252	100	252	1.22e-130	d__Bacteria;p__Firmicutes;c__Bacilli;o__Thermoactinomycetales;f__Novibacillaceae;g__Novibacillus;s__Novibacillus thermophilus
GOMC	II	NdoA/NdoA1	64.GOMC-BGIocean__14496	64.GOMC-BGIocean__14496__152_4	282	mazF, ndoA, chpA	pre_II_T262478	351	100	282	2.67e-147	64.GOMC-BGIocean__14496__152_3	279	CopG family transcriptional regulator ; ndoAI	pre_II_AT262478	300	100	279	1.23e-145	d__Bacteria;p__Firmicutes;c__Bacilli;o__Brevibacillales;f__Brevibacillaceae;g__Brevibacillus;s__Brevibacillus thermoruber
GOMC	II	NdoA/NdoA1	64.GOMC-BGIocean__14497	64.GOMC-BGIocean__14497__15_154	351	mazF, ndoA, chpA	pre_II_T81317	351	100	351	0	64.GOMC-BGIocean__14497__15_153	300	CopG family ribbon-helix-helix protein ; ndoAI	pre_II_AT81317	300	100	300	2.81e-157	d__Bacteria;p__Firmicutes;c__Bacilli;o__Brevibacillales;f__Brevibacillaceae;g__Brevibacillus;s__Brevibacillus porteri
GOMC	II	NdoA/NdoA1	64.GOMC-BGIocean__14498	64.GOMC-BGIocean__14498__1_510	306	mazF, ndoA, chpA	pre_II_T116193	351	100	306	1.33e-160	64.GOMC-BGIocean__14498__1_509	279	ribbon-helix-helix protein, CopG family ; ndoAI	pre_II_AT116193	279	100	279	1.23e-145	d__Bacteria;p__Firmicutes;c__Bacilli;o__Brevibacillales;f__Brevibacillaceae;g__SCSIO-07484;s__SCSIO-07484 sp003963515
GOMC	II	NdoA/NdoA1	64.GOMC-BGIocean__14499	64.GOMC-BGIocean__14499__1_3574	306	mazF, ndoA, chpA	pre_II_T150007	351	100	306	1.33e-160	64.GOMC-BGIocean__14499__1_3573	300	hypothetical protein P615_23070 ; ndoAI	pre_II_AT150007	279	100	279	1.33e-145	d__Bacteria;p__Firmicutes;c__Bacilli;o__Brevibacillales;f__Brevibacillaceae;g__Brevibacillus_B;s__Brevibacillus_B halotolerans
GOMC	II	NdoA/NdoA1	64.GOMC-BGIocean__14500	64.GOMC-BGIocean__14500__48_171	306	mazF, ndoA, chpA	pre_II_T180003	351	81.333	300	7.07e-64	64.GOMC-BGIocean__14500__48_170	402	hypothetical protein P615_23070 ; ndoAI	pre_II_AT262478	300	79.933	299	2.07e-55	d__Bacteria;p__Firmicutes;c__Bacilli;o__Brevibacillales;f__Brevibacillaceae;g__Brevibacillus_D;s__Brevibacillus_D fluminis
GOMC	II	NdoA/NdoA1	64.GOMC-BGIocean__14505	64.GOMC-BGIocean__14505__20_182	351	mazF, ndoA, chpA	pre_II_T120645	351	99.145	351	1.5e-180	64.GOMC-BGIocean__14505__20_183	300	transcriptional regulator ; ndoAI	pre_II_AT120645	282	100	282	2.85e-147	d__Bacteria;p__Firmicutes;c__Bacilli;o__Bacillales_A;f__Planococcaceae;g__Paenisporosarcina;s__Paenisporosarcina antarctica
GOMC	II	NdoA/NdoA1	64.GOMC-BGIocean__14506	64.GOMC-BGIocean__14506__38_8	351	mazF, ndoA, chpA	pre_II_T64152	351	76.627	338	6.52e-45	64.GOMC-BGIocean__14506__38_9	282	transcriptional regulator ; ndoAI	pre_II_AT100435	282	95.745	282	2.74e-127	d__Bacteria;p__Firmicutes;c__Bacilli;o__Bacillales_A;f__Planococcaceae;g__Ureibacillus;s__Ureibacillus yapensis
GOMC	II	NdoA/NdoA1	64.GOMC-BGIocean__14507	64.GOMC-BGIocean__14507__53_8	351	mazF, ndoA, chpA	pre_II_T100435	351	94.302	351	3.36e-152	64.GOMC-BGIocean__14507__53_9	282	transcriptional regulator ; ndoAI	pre_II_AT100435	282	96.809	282	2.72e-132	d__Bacteria;p__Firmicutes;c__Bacilli;o__Bacillales_A;f__Planococcaceae;g__Ureibacillus;s__Ureibacillus sinduriensis
GOMC	II	NdoA/NdoA1	64.GOMC-BGIocean__14509	64.GOMC-BGIocean__14509__1_505	351	mazF, ndoA, chpA	pre_II_T64763	351	100	351	0	64.GOMC-BGIocean__14509__1_504	285	Programmed cell death antitoxin YdcD ; ndoAI	pre_II_AT64763	285	100	285	5.8e-149	d__Bacteria;p__Firmicutes;c__Bacilli;o__Bacillales_A;f__Planococcaceae;g__Planococcus;s__Planococcus donghaensis
GOMC	II	NdoA/NdoA1	64.GOMC-BGIocean__14511	64.GOMC-BGIocean__14511__52_11	351	mazF, ndoA, chpA	pre_II_T168957	351	98.291	351	1.51e-175	64.GOMC-BGIocean__14511__52_12	285	transcriptional regulator ; ndoAI	pre_II_AT168957	285	98.947	285	5.84e-144	d__Bacteria;p__Firmicutes;c__Bacilli;o__Bacillales_A;f__Planococcaceae;g__Planococcus;s__Planococcus maritimus_C
GOMC	II	NdoA/NdoA1	64.GOMC-BGIocean__14512	64.GOMC-BGIocean__14512__1_535	351	mazF, ndoA, chpA	pre_II_T64759	351	100	351	0	64.GOMC-BGIocean__14512__1_534	285	transcriptional regulator ; ndoAI	pre_II_AT64759	285	100	285	5.8e-149	d__Bacteria;p__Firmicutes;c__Bacilli;o__Bacillales_A;f__Planococcaceae;g__Planococcus;s__Planococcus maritimus
GOMC	II	StbE/CopG	64.GOMC-BGIocean__14514	64.GOMC-BGIocean__14514__10_11	264	relE, stbE	pre_II_T73112	264	87.121	264	1.26e-80	64.GOMC-BGIocean__14514__10_12	213	CopG family transcriptional regulator ; _	pre_II_AT59113	213	93.427	213	9.88e-86	d__Bacteria;p__Firmicutes;c__Bacilli;o__Bacillales_A;f__Planococcaceae;g__Planococcus;s__Planococcus okeanokoites
GOMC	II	StbE/CopG	64.GOMC-BGIocean__14514	64.GOMC-BGIocean__14514__2_11	264	relE, stbE	pre_II_T72418	264	93.939	264	1.21e-110	64.GOMC-BGIocean__14514__2_12	213	CopG family transcriptional regulator ; _	pre_II_AT59113	213	95.775	213	4.53e-94	d__Bacteria;p__Firmicutes;c__Bacilli;o__Bacillales_A;f__Planococcaceae;g__Planococcus;s__Planococcus okeanokoites
GOMC	II	NdoA/NdoA1	64.GOMC-BGIocean__14514	64.GOMC-BGIocean__14514__22_11	351	mazF, ndoA, chpA	pre_II_T147194	351	91.453	351	1.6e-135	64.GOMC-BGIocean__14514__22_12	285	transcriptional regulator ; ndoAI	pre_II_AT147194	285	96.842	285	5.92e-134	d__Bacteria;p__Firmicutes;c__Bacilli;o__Bacillales_A;f__Planococcaceae;g__Planococcus;s__Planococcus okeanokoites
GOMC	II	NdoA/NdoA1	64.GOMC-BGIocean__14515	64.GOMC-BGIocean__14515__1_438	351	mazF, ndoA, chpA	pre_II_T48443	351	100	351	0	64.GOMC-BGIocean__14515__1_437	285	Programmed cell death antitoxin YdcD ; ndoAI	pre_II_AT48443	285	100	285	5.8e-149	d__Bacteria;p__Firmicutes;c__Bacilli;o__Bacillales_A;f__Planococcaceae;g__Planococcus;s__Planococcus sp000785555
GOMC	II	NdoA/NdoA1	64.GOMC-BGIocean__14516	64.GOMC-BGIocean__14516__17_28	351	mazF, ndoA, chpA	pre_II_T59111	351	97.151	351	7.07e-169	64.GOMC-BGIocean__14516__17_27	285	CopG family transcriptional regulator/antitoxin EndoAI ; ndoAI	pre_II_AT59111	285	98.596	285	2.72e-142	d__Bacteria;p__Firmicutes;c__Bacilli;o__Bacillales_A;f__Planococcaceae;g__Planococcus;s__Planococcus sp018283455
GOMC	II	NdoA/NdoA1	64.GOMC-BGIocean__14517	64.GOMC-BGIocean__14517__29_11	351	mazF, ndoA, chpA	pre_II_T89790	351	100	351	0	64.GOMC-BGIocean__14517__29_12	285	transcriptional regulator ; ndoAI	pre_II_AT89790	285	100	285	5.8e-149	d__Bacteria;p__Firmicutes;c__Bacilli;o__Bacillales_A;f__Planococcaceae;g__Planococcus;s__Planococcus sp002833405
GOMC	II	NdoA/NdoA1	64.GOMC-BGIocean__14518	64.GOMC-BGIocean__14518__23_27	351	mazF, ndoA, chpA	pre_II_T59111	351	97.721	351	3.26e-172	64.GOMC-BGIocean__14518__23_26	285	CopG family transcriptional regulator/antitoxin EndoAI ; ndoAI	pre_II_AT59111	285	99.298	285	1.25e-145	d__Bacteria;p__Firmicutes;c__Bacilli;o__Bacillales_A;f__Planococcaceae;g__Planococcus;s__Planococcus citreus
GOMC	II	NdoA/NdoA1	64.GOMC-BGIocean__14519	64.GOMC-BGIocean__14519__8_3	351	mazF, ndoA, chpA	pre_II_T282922	351	99.145	351	1.5e-180	64.GOMC-BGIocean__14519__8_4	288	antitoxin endoai ; ndoAI	pre_II_AT284362	288	99.653	288	5.86e-149	d__Bacteria;p__Firmicutes;c__Bacilli;o__Bacillales;f__Bacillaceae_G;g__Bacillus_A;s__Bacillus_A proteolyticus
GOMC	II	HY/HY	64.GOMC-BGIocean__14519	64.GOMC-BGIocean__14519__141_26	741	stage II sporulation protein SB	pre_II_T238138	738	94.414	734	0	64.GOMC-BGIocean__14519__141_27	129	D-alanyl-D-alanine carboxypeptidase ; _	pre_II_AT282917	126	97.581	124	7.47e-55	d__Bacteria;p__Firmicutes;c__Bacilli;o__Bacillales;f__Bacillaceae_G;g__Bacillus_A;s__Bacillus_A proteolyticus
GOMC	II	SpoIISA/HY	64.GOMC-BGIocean__14520	64.GOMC-BGIocean__14520__28_4	741	Toxin SpoIISA, type II toxin-antitoxin system	pre_II_T183121	738	97.832	738	0	64.GOMC-BGIocean__14520__28_3	126	hypothetical protein BW1_005_02510 ; _	pre_II_AT119191	126	98.413	126	1.21e-57	d__Bacteria;p__Firmicutes;c__Bacilli;o__Bacillales;f__Bacillaceae_G;g__Bacillus_A;s__Bacillus_A nitratireducens
GOMC	II	NdoA/NdoA1	64.GOMC-BGIocean__14520	64.GOMC-BGIocean__14520__90_83	351	mazF, ndoA, chpA	pre_II_T228349	351	100	351	0	64.GOMC-BGIocean__14520__90_82	288	antitoxin EndoAI ; ndoAI	pre_II_AT146065	288	100	288	1.26e-150	d__Bacteria;p__Firmicutes;c__Bacilli;o__Bacillales;f__Bacillaceae_G;g__Bacillus_A;s__Bacillus_A nitratireducens
GOMC	II	HY/HY	64.GOMC-BGIocean__14521	64.GOMC-BGIocean__14521__118_14	741	stage II sporulation protein SB	pre_II_T238138	738	96.341	738	0	64.GOMC-BGIocean__14521__118_15	126	hypothetical protein BW1_005_02510 ; _	pre_II_AT282917	126	100	126	5.57e-61	d__Bacteria;p__Firmicutes;c__Bacilli;o__Bacillales;f__Bacillaceae_G;g__Bacillus_A;s__Bacillus_A mobilis
GOMC	II	NdoA/NdoA1	64.GOMC-BGIocean__14521	64.GOMC-BGIocean__14521__143_17	351	mazF, ndoA, chpA	pre_II_T282616	351	100	351	0	64.GOMC-BGIocean__14521__143_16	288	antitoxin EndoAI ; ndoAI	pre_II_AT284362	288	100	288	1.26e-150	d__Bacteria;p__Firmicutes;c__Bacilli;o__Bacillales;f__Bacillaceae_G;g__Bacillus_A;s__Bacillus_A mobilis
GOMC	VII	HepT-like/HY	64.GOMC-BGIocean__14522	64.GOMC-BGIocean__14522__70_80	414	hypothetical protein S3E15_02859	pre_VII_T119164	414	93.22	413	3.01e-173	64.GOMC-BGIocean__14522__70_81	600	hypothetical protein	pre_VII_AT80643	408	96.324	408	0	d__Bacteria;p__Firmicutes;c__Bacilli;o__Bacillales;f__Bacillaceae_G;g__Bacillus_A;s__Bacillus_A mycoides	HepT-like	PF01934.22	2.3e-36	13	131	Polbeta	PF18765.7	2.7e-27	10	99	MTPAP-like_central	PF22600.2	1.8e-06	5	49
GOMC	II	SpoIISA/HY	64.GOMC-BGIocean__14522	64.GOMC-BGIocean__14522__95_17	741	SpoIISA like protein	pre_II_T238032	741	100	741	0	64.GOMC-BGIocean__14522__95_16	171	hypothetical protein BW1_005_02510 ; _	pre_II_AT284361	126	100	126	5.57e-61	d__Bacteria;p__Firmicutes;c__Bacilli;o__Bacillales;f__Bacillaceae_G;g__Bacillus_A;s__Bacillus_A mycoides
GOMC	II	NdoA/NdoA1	64.GOMC-BGIocean__14522	64.GOMC-BGIocean__14522__84_15	351	mazF, ndoA, chpA	pre_II_T284360	351	100	351	0	64.GOMC-BGIocean__14522__84_14	288	antitoxin EndoAI ; ndoAI	pre_II_AT284362	288	100	288	1.26e-150	d__Bacteria;p__Firmicutes;c__Bacilli;o__Bacillales;f__Bacillaceae_G;g__Bacillus_A;s__Bacillus_A mycoides
GOMC	II	HY/HY	64.GOMC-BGIocean__14523	64.GOMC-BGIocean__14523__17_159	741	stage II sporulation protein SB	pre_II_T238138	738	100	738	0	64.GOMC-BGIocean__14523__17_158	126	hypothetical protein BW1_005_02510 ; _	pre_II_AT119191	126	100	126	5.57e-61	d__Bacteria;p__Firmicutes;c__Bacilli;o__Bacillales;f__Bacillaceae_G;g__Bacillus_A;s__Bacillus_A wiedmannii
GOMC	II	NdoA/NdoA1	64.GOMC-BGIocean__14523	64.GOMC-BGIocean__14523__38_88	351	mazF, ndoA, chpA	pre_II_T282616	351	100	351	0	64.GOMC-BGIocean__14523__38_87	288	antitoxin EndoAI ; ndoAI	pre_II_AT282616	288	100	288	1.26e-150	d__Bacteria;p__Firmicutes;c__Bacilli;o__Bacillales;f__Bacillaceae_G;g__Bacillus_A;s__Bacillus_A wiedmannii
GOMC	II	SpoIISA/HY	64.GOMC-BGIocean__14524	64.GOMC-BGIocean__14524__1_2374	741	stage II sporulation protein SB	pre_II_T198687	738	100	738	0	64.GOMC-BGIocean__14524__1_2375	126	hypothetical protein	pre_II_AT220745	126	100	126	5.57e-61	d__Bacteria;p__Firmicutes;c__Bacilli;o__Bacillales;f__Bacillaceae_G;g__Bacillus_A;s__Bacillus_A anthracis	SpoIISA_toxin	PF14171.11	5.7e-79	10	244	BssC_TutF	PF08201.16	3.4e-06	4	34
GOMC	II	RelA_SpoT/SocA_Panacea	64.GOMC-BGIocean__14524	64.GOMC-BGIocean__14524__1_1996	732	hypothetical protein CO726_02695	pre_II_T109596	732	100	732	0	64.GOMC-BGIocean__14524__1_1997	750	hypothetical protein	pre_II_AT109596	750	100	750	0	d__Bacteria;p__Firmicutes;c__Bacilli;o__Bacillales;f__Bacillaceae_G;g__Bacillus_A;s__Bacillus_A anthracis	RelA_SpoT	PF04607.23	9.8e-12	108	211	SocA_Panacea	PF13274.11	1.3e-20	113	224
GOMC	II	NdoA/NdoA1	64.GOMC-BGIocean__14524	64.GOMC-BGIocean__14524__1_256	351	mazF, ndoA, chpA	pre_II_T282922	351	100	351	0	64.GOMC-BGIocean__14524__1_255	288	antitoxin EndoAI ; ndoAI	pre_II_AT284362	288	100	288	1.26e-150	d__Bacteria;p__Firmicutes;c__Bacilli;o__Bacillales;f__Bacillaceae_G;g__Bacillus_A;s__Bacillus_A anthracis
GOMC	II	NdoA/NdoA1	64.GOMC-BGIocean__14525	64.GOMC-BGIocean__14525__18_83	351	mazF, ndoA, chpA	pre_II_T284364	351	94	350	5.62e-150	64.GOMC-BGIocean__14525__18_82	288	antitoxin EndoAI ; ndoAI	pre_II_AT282918	288	95.486	288	6.03e-129	d__Bacteria;p__Firmicutes;c__Bacilli;o__Bacillales;f__Bacillaceae_G;g__Bacillus_A;s__Bacillus_A manliponensis
GOMC	II	NdoA/NdoA1	64.GOMC-BGIocean__14526	64.GOMC-BGIocean__14526__79_17	351	mazF, ndoA, chpA	pre_II_T125565	351	100	351	0	64.GOMC-BGIocean__14526__79_16	288	antitoxin EndoAI ; ndoAI	pre_II_AT284362	288	100	288	1.26e-150	d__Bacteria;p__Firmicutes;c__Bacilli;o__Bacillales;f__Bacillaceae_G;g__Bacillus_A;s__Bacillus_A luti
GOMC	II	HY/HY	64.GOMC-BGIocean__14526	64.GOMC-BGIocean__14526__74_6	738	stage II sporulation protein SB	pre_II_T125564	738	98.374	738	0	64.GOMC-BGIocean__14526__74_5	129	Uncharacterised protein ; _	pre_II_AT282919	129	97.674	129	1.24e-57	d__Bacteria;p__Firmicutes;c__Bacilli;o__Bacillales;f__Bacillaceae_G;g__Bacillus_A;s__Bacillus_A luti
GOMC	II	NdoA/NdoA1	64.GOMC-BGIocean__14527	64.GOMC-BGIocean__14527__19_17	351	mazF, ndoA, chpA	pre_II_T284362	351	100	351	0	64.GOMC-BGIocean__14527__19_16	288	antitoxin EndoAI ; ndoAI	pre_II_AT284362	288	100	288	1.26e-150	d__Bacteria;p__Firmicutes;c__Bacilli;o__Bacillales;f__Bacillaceae_G;g__Bacillus_A;s__Bacillus_A albus
GOMC	II	HY/HY	64.GOMC-BGIocean__14527	64.GOMC-BGIocean__14527__1_161	741	stage II sporulation protein SB	pre_II_T284363	738	100	738	0	64.GOMC-BGIocean__14527__1_160	126	D-alanyl-D-alanine carboxypeptidase ; _	pre_II_AT284363	126	100	126	5.57e-61	d__Bacteria;p__Firmicutes;c__Bacilli;o__Bacillales;f__Bacillaceae_G;g__Bacillus_A;s__Bacillus_A albus
GOMC	VII	DUF86/K07075	64.GOMC-BGIocean__14527	64.GOMC-BGIocean__14527__42_26	414	DUF86 domain-containing protein	pre_VII_T80643	414	97.343	414	0	64.GOMC-BGIocean__14527__42_27	408	nucleotidyltransferase domain-containing protein ; K07075	pre_VII_AT80643	408	97.304	408	0	d__Bacteria;p__Firmicutes;c__Bacilli;o__Bacillales;f__Bacillaceae_G;g__Bacillus_A;s__Bacillus_A albus
GOMC	VII	HepT-like/HY	64.GOMC-BGIocean__14528	64.GOMC-BGIocean__14528__1120_2	414	hypothetical protein BW1_091_00080	pre_VII_T80643	414	95.433	416	0	64.GOMC-BGIocean__14528__1120_3	468	hypothetical protein	pre_VII_AT80643	408	95.385	390	3.63e-177	d__Bacteria;p__Firmicutes;c__Bacilli;o__Bacillales;f__Bacillaceae_G;g__Bacillus_A;s__Bacillus_A toyonensis	HepT-like	PF01934.22	9.1e-36	13	131	Polbeta	PF18765.7	1.4e-27	4	93	MTPAP-like_central	PF22600.2	5.4e-06	7	42
GOMC	II	NdoA/NdoA1	64.GOMC-BGIocean__14528	64.GOMC-BGIocean__14528__111_3	351	mazF, ndoA, chpA	pre_II_T282929	351	100	351	0	64.GOMC-BGIocean__14528__111_4	288	antitoxin EndoAI ; ndoAI	pre_II_AT282929	288	100	288	1.26e-150	d__Bacteria;p__Firmicutes;c__Bacilli;o__Bacillales;f__Bacillaceae_G;g__Bacillus_A;s__Bacillus_A toyonensis
GOMC	II	HY/HY	64.GOMC-BGIocean__14528	64.GOMC-BGIocean__14528__98_6	741	stage II sporulation protein SB	pre_II_T282930	741	100	741	0	64.GOMC-BGIocean__14528__98_7	135	D-alanyl-D-alanine carboxypeptidase ; _	pre_II_AT282930	126	100	126	6.06e-61	d__Bacteria;p__Firmicutes;c__Bacilli;o__Bacillales;f__Bacillaceae_G;g__Bacillus_A;s__Bacillus_A toyonensis
GOMC	II	NdoA/NdoA1	64.GOMC-BGIocean__14529	64.GOMC-BGIocean__14529__23_135	351	mazF, ndoA, chpA	pre_II_T228349	351	99.715	351	0	64.GOMC-BGIocean__14529__23_136	288	antitoxin EndoAI ; ndoAI	pre_II_AT284362	288	100	288	1.26e-150	d__Bacteria;p__Firmicutes;c__Bacilli;o__Bacillales;f__Bacillaceae_G;g__Bacillus_A;s__Bacillus_A paramycoides
GOMC	II	HY/HY	64.GOMC-BGIocean__14529	64.GOMC-BGIocean__14529__90_7	741	stage II sporulation protein SB	pre_II_T119125	741	93.522	741	0	64.GOMC-BGIocean__14529__90_6	129	D-alanyl-D-alanine carboxypeptidase ; _	pre_II_AT284347	126	98.374	123	5.77e-56	d__Bacteria;p__Firmicutes;c__Bacilli;o__Bacillales;f__Bacillaceae_G;g__Bacillus_A;s__Bacillus_A paramycoides
GOMC	VII	DUF86/K07075	64.GOMC-BGIocean__14529	64.GOMC-BGIocean__14529__138_11	414	DUF86 domain-containing protein	pre_VII_T80643	414	95.411	414	0	64.GOMC-BGIocean__14529__138_10	408	DNA polymerase subunit beta ; K07075	pre_VII_AT119164	408	95.098	408	0	d__Bacteria;p__Firmicutes;c__Bacilli;o__Bacillales;f__Bacillaceae_G;g__Bacillus_A;s__Bacillus_A paramycoides
GOMC	II	SpoIISA/HY	64.GOMC-BGIocean__14530	64.GOMC-BGIocean__14530__70_136	741	stage II sporulation protein SB	pre_II_T49386	741	89.344	732	0	64.GOMC-BGIocean__14530__70_135	129	hypothetical protein	pre_II_AT284211	129	94.574	129	5.82e-51	d__Bacteria;p__Firmicutes;c__Bacilli;o__Bacillales;f__Bacillaceae_G;g__Bacillus_A;s__Bacillus_A gaemokensis	SpoIISA_toxin	PF14171.11	2e-72	11	244	BssC_TutF	PF08201.16	3.5e-06	8	34
GOMC	II	NdoA/NdoA1	64.GOMC-BGIocean__14530	64.GOMC-BGIocean__14530__15_17	351	mazF, ndoA, chpA	pre_II_T49385	351	97.436	351	1.52e-170	64.GOMC-BGIocean__14530__15_18	288	antitoxin EndoAI ; ndoAI	pre_II_AT284210	288	98.264	288	2.75e-142	d__Bacteria;p__Firmicutes;c__Bacilli;o__Bacillales;f__Bacillaceae_G;g__Bacillus_A;s__Bacillus_A gaemokensis
GOMC	II	NdoA/NdoA1	64.GOMC-BGIocean__14531	64.GOMC-BGIocean__14531__10_1593	351	mazF, ndoA, chpA	pre_II_T266662	351	100	351	0	64.GOMC-BGIocean__14531__10_1594	288	antitoxin EndoAI ; ndoAI	pre_II_AT266662	288	100	288	1.26e-150	d__Bacteria;p__Firmicutes;c__Bacilli;o__Bacillales;f__Bacillaceae_G;g__Bacillus_A;s__Bacillus_A thuringiensis_S
GOMC	II	HY/HY	64.GOMC-BGIocean__14531	64.GOMC-BGIocean__14531__9_259	738	stage II sporulation protein SB	pre_II_T193897	738	100	738	0	64.GOMC-BGIocean__14531__9_258	129	D-alanyl-D-alanine carboxypeptidase ; _	pre_II_AT266661	129	100	129	1.23e-62	d__Bacteria;p__Firmicutes;c__Bacilli;o__Bacillales;f__Bacillaceae_G;g__Bacillus_A;s__Bacillus_A thuringiensis_S
GOMC	II	NdoA/NdoA1	64.GOMC-BGIocean__14532	64.GOMC-BGIocean__14532__9_46	351	mazF, ndoA, chpA	pre_II_T242723	351	97.721	351	3.26e-172	64.GOMC-BGIocean__14532__9_45	282	antitoxin endoai ; ndoAI	pre_II_AT242723	282	99.291	282	5.77e-144	d__Bacteria;p__Firmicutes;c__Bacilli;o__Bacillales;f__Bacillaceae_G;g__Gottfriedia;s__Gottfriedia luciferensis
GOMC	II	NdoA/NdoA1	64.GOMC-BGIocean__14533	64.GOMC-BGIocean__14533__9_95	351	mazF, ndoA, chpA	pre_II_T75618	351	98.86	351	6.97e-179	64.GOMC-BGIocean__14533__9_94	282	antitoxin endoai ; ndoAI	pre_II_AT75618	282	99.291	282	5.77e-144	d__Bacteria;p__Firmicutes;c__Bacilli;o__Bacillales;f__Bacillaceae_I;g__Sutcliffiella_A;s__Sutcliffiella_A sp001293645
GOMC	II	NdoA/NdoA1	64.GOMC-BGIocean__14534	64.GOMC-BGIocean__14534__1_259	351	mazF, ndoA, chpA	pre_II_T75618	351	100	351	0	64.GOMC-BGIocean__14534__1_258	282	antitoxin endoai ; ndoAI	pre_II_AT75618	282	100	282	2.67e-147	d__Bacteria;p__Firmicutes;c__Bacilli;o__Bacillales;f__Bacillaceae_I;g__Sutcliffiella_A;s__Sutcliffiella_A horikoshii_C
GOMC	II	NdoA/NdoA1	64.GOMC-BGIocean__14535	64.GOMC-BGIocean__14535__59_17	351	mazF, ndoA, chpA	pre_II_T275413	351	100	351	0	64.GOMC-BGIocean__14535__59_16	282	antitoxin endoAI ; ndoAI	pre_II_AT275413	282	100	282	2.67e-147	d__Bacteria;p__Firmicutes;c__Bacilli;o__Bacillales;f__Bacillaceae;g__Bacillus;s__Bacillus atrophaeus
GOMC	II	SpoIISA/SpoIISB	64.GOMC-BGIocean__14535	64.GOMC-BGIocean__14535__40_176	747	spoIISA	pre_II_T61835	747	100	747	0	64.GOMC-BGIocean__14535__40_177	174	stage II sporulation protein SB ; spoIISB	pre_II_AT153132	171	99.415	171	3.61e-84	d__Bacteria;p__Firmicutes;c__Bacilli;o__Bacillales;f__Bacillaceae;g__Bacillus;s__Bacillus atrophaeus
GOMC	II	HY/YxxD	64.GOMC-BGIocean__14536	64.GOMC-BGIocean__14536__2_164	471	hypothetical protein SAMN05216244_2097	pre_II_T282637	399	93.182	396	2.08e-165	64.GOMC-BGIocean__14536__2_163	441	hypothetical protein US8_00442 ; yxxD	pre_II_AT282637	438	91.324	438	1.91e-170	d__Bacteria;p__Firmicutes;c__Bacilli;o__Bacillales;f__Bacillaceae;g__Bacillus;s__Bacillus xiamenensis	Trehalase	PF01204.24	2.5e-06	19	106
GOMC	II	NdoA/NdoA1	64.GOMC-BGIocean__14536	64.GOMC-BGIocean__14536__40_18	351	mazF, ndoA, chpA	pre_II_T144660	351	100	351	0	64.GOMC-BGIocean__14536__40_17	282	antitoxin endoai ; ndoAI	pre_II_AT144660	282	100	282	2.67e-147	d__Bacteria;p__Firmicutes;c__Bacilli;o__Bacillales;f__Bacillaceae;g__Bacillus;s__Bacillus xiamenensis
GOMC	II	YxiD/YxxD	64.GOMC-BGIocean__14537	64.GOMC-BGIocean__14537__7_144	1788	yxiD	pre_II_T282637	399	92.677	396	1.78e-161	64.GOMC-BGIocean__14537__7_143	438	hypothetical protein US8_00442 ; yxxD	pre_II_AT282637	438	91.096	438	8.9e-169	d__Bacteria;p__Firmicutes;c__Bacilli;o__Bacillales;f__Bacillaceae;g__Bacillus;s__Bacillus altitudinis
GOMC	II	NdoA/NdoA1	64.GOMC-BGIocean__14537	64.GOMC-BGIocean__14537__12_60	351	mazF, ndoA, chpA	pre_II_T284348	351	99.715	351	0	64.GOMC-BGIocean__14537__12_61	282	antitoxin endoai ; ndoAI	pre_II_AT284348	282	100	282	2.67e-147	d__Bacteria;p__Firmicutes;c__Bacilli;o__Bacillales;f__Bacillaceae;g__Bacillus;s__Bacillus altitudinis
GOMC	II	RtbD/HY	64.GOMC-BGIocean__14538	64.GOMC-BGIocean__14538__1_3675	468	RtbD	pre_II_T24538	543	84.455	431	3.69e-118	64.GOMC-BGIocean__14538__1_3674	126	hypothetical protein FZC67_05210 ; yxxD	pre_II_AT284352	441	82.313	441	2.11e-105	d__Bacteria;p__Firmicutes;c__Bacilli;o__Bacillales;f__Bacillaceae;g__Bacillus;s__Bacillus pumilus_N						SUKH_6	PF14568.11	5.5e-19	19	130
GOMC	II	NdoA/NdoA1	64.GOMC-BGIocean__14538	64.GOMC-BGIocean__14538__1_467	351	mazF, ndoA, chpA	pre_II_T97332	351	100	351	0	64.GOMC-BGIocean__14538__1_466	228	antitoxin endoai ; ndoAI	pre_II_AT284351	282	100	228	2.2e-117	d__Bacteria;p__Firmicutes;c__Bacilli;o__Bacillales;f__Bacillaceae;g__Bacillus;s__Bacillus pumilus_N
GOMC	II	SpoIISA/SpoIISB	64.GOMC-BGIocean__14539	64.GOMC-BGIocean__14539__1_2971	753	spoIISA	pre_II_T252375	753	100	753	0	64.GOMC-BGIocean__14539__1_2972	171	Antitoxin SpoIISB ; spoIISB	pre_II_AT252375	171	100	171	7.75e-86	d__Bacteria;p__Firmicutes;c__Bacilli;o__Bacillales;f__Bacillaceae;g__Bacillus;s__Bacillus siamensis
GOMC	II	NdoA/NdoA1	64.GOMC-BGIocean__14539	64.GOMC-BGIocean__14539__1_3845	351	mazF, ndoA, chpA	pre_II_T252374	351	100	351	0	64.GOMC-BGIocean__14539__1_3846	282	EndoA inhibitor ; ndoAI	pre_II_AT263543	282	100	282	2.67e-147	d__Bacteria;p__Firmicutes;c__Bacilli;o__Bacillales;f__Bacillaceae;g__Bacillus;s__Bacillus siamensis
GOMC	II	NdoA/NdoA1	64.GOMC-BGIocean__14540	64.GOMC-BGIocean__14540__57_34	351	mazF, ndoA, chpA	pre_II_T282606	351	99.145	351	1.5e-180	64.GOMC-BGIocean__14540__57_33	282	antitoxin endoai ; ndoAI	pre_II_AT269232	282	98.936	282	2.68e-142	d__Bacteria;p__Firmicutes;c__Bacilli;o__Bacillales;f__Bacillaceae;g__Bacillus;s__Bacillus pumilus_M
GOMC	II	NdoA/NdoA1	64.GOMC-BGIocean__14541	64.GOMC-BGIocean__14541__1_460	351	mazF, ndoA, chpA	pre_II_T284351	351	100	351	0	64.GOMC-BGIocean__14541__1_459	282	antitoxin endoai ; ndoAI	pre_II_AT284351	282	100	282	2.67e-147	d__Bacteria;p__Firmicutes;c__Bacilli;o__Bacillales;f__Bacillaceae;g__Bacillus;s__Bacillus safensis
GOMC	II	NdoA/NdoA1	64.GOMC-BGIocean__14542	64.GOMC-BGIocean__14542__23_33	351	mazF, ndoA, chpA	pre_II_T252741	351	99.145	351	1.5e-180	64.GOMC-BGIocean__14542__23_32	282	antitoxin endoai ; ndoAI	pre_II_AT252741	282	99.291	282	5.77e-144	d__Bacteria;p__Firmicutes;c__Bacilli;o__Bacillales;f__Bacillaceae;g__Bacillus;s__Bacillus zhangzhouensis
GOMC	II	YxiD/YxxD	64.GOMC-BGIocean__14543	64.GOMC-BGIocean__14543__18_522	1788	yxiD	pre_II_T282637	399	93.182	396	8.21e-165	64.GOMC-BGIocean__14543__18_521	156	hypothetical protein US8_00442 ; yxxD	pre_II_AT282637	438	91.096	438	8.9e-169	d__Bacteria;p__Firmicutes;c__Bacilli;o__Bacillales;f__Bacillaceae;g__Bacillus;s__Bacillus pumilus
GOMC	II	NdoA/NdoA1	64.GOMC-BGIocean__14543	64.GOMC-BGIocean__14543__4_89	351	mazF, ndoA, chpA	pre_II_T219210	351	100	351	0	64.GOMC-BGIocean__14543__4_88	282	antitoxin endoai ; ndoAI	pre_II_AT219210	282	100	282	2.67e-147	d__Bacteria;p__Firmicutes;c__Bacilli;o__Bacillales;f__Bacillaceae;g__Bacillus;s__Bacillus pumilus
GOMC	II	NdoA/NdoA1	64.GOMC-BGIocean__14544	64.GOMC-BGIocean__14544__33_143	351	mazF, ndoA, chpA	pre_II_T288703	351	100	351	0	64.GOMC-BGIocean__14544__33_144	282	antitoxin endoai ; ndoAI	pre_II_AT288703	282	100	282	2.67e-147	d__Bacteria;p__Firmicutes;c__Bacilli;o__Bacillales;f__Bacillaceae;g__Bacillus;s__Bacillus licheniformis
GOMC	II	SpoIISA/SpoIISB	64.GOMC-BGIocean__14544	64.GOMC-BGIocean__14544__1_506	747	spoIISA	pre_II_T283624	747	100	747	0	64.GOMC-BGIocean__14544__1_507	171	stage II sporulation protein SB ; spoIISB	pre_II_AT288704	174	100	174	1.7e-87	d__Bacteria;p__Firmicutes;c__Bacilli;o__Bacillales;f__Bacillaceae;g__Bacillus;s__Bacillus licheniformis
GOMC	II	HY/HY	64.GOMC-BGIocean__14545	64.GOMC-BGIocean__14545__1_535	2010	DNA binding protein	exp_II_T10058	2010	97.511	2009	0	64.GOMC-BGIocean__14545__1_534	471	hypothetical protein	exp_II_AT10058	456	99.342	456	0	d__Bacteria;p__Firmicutes;c__Bacilli;o__Bacillales;f__Bacillaceae;g__Bacillus;s__Bacillus subtilis	LXG	PF04740.18	2.1e-60	2	201	YezG-like	PF04634.17	4.4e-62	6	150
GOMC	II	YobL/YobK	64.GOMC-BGIocean__14545	64.GOMC-BGIocean__14545__1_1795	1803	yobL	exp_II_T10062	1803	94.065	1803	0	64.GOMC-BGIocean__14545__1_1794	294	hypothetical protein BSMD_030990 ; yobK	exp_II_AT10062	459	98.257	459	0	d__Bacteria;p__Firmicutes;c__Bacilli;o__Bacillales;f__Bacillaceae;g__Bacillus;s__Bacillus subtilis
GOMC	II	NdoA/NdoA1	64.GOMC-BGIocean__14545	64.GOMC-BGIocean__14545__1_313	351	mazF, ndoA, chpA	pre_II_T276600	351	100	351	0	64.GOMC-BGIocean__14545__1_312	282	antitoxin MazF ; ndoAI	pre_II_AT77861	282	100	282	2.67e-147	d__Bacteria;p__Firmicutes;c__Bacilli;o__Bacillales;f__Bacillaceae;g__Bacillus;s__Bacillus subtilis
GOMC	II	SpoIISA/SpoIISB	64.GOMC-BGIocean__14545	64.GOMC-BGIocean__14545__1_1138	747	spoIISA	pre_II_T77862	747	100	747	0	64.GOMC-BGIocean__14545__1_1137	171	stage II sporulation protein SB ; spoIISB	pre_II_AT77862	171	100	171	7.75e-86	d__Bacteria;p__Firmicutes;c__Bacilli;o__Bacillales;f__Bacillaceae;g__Bacillus;s__Bacillus subtilis
GOMC	II	YeeF/HY	64.GOMC-BGIocean__14546	64.GOMC-BGIocean__14546__6_40	1170	YeeF	pre_II_T284352	312	98.077	312	2.51e-153	64.GOMC-BGIocean__14546__6_39	438	hypothetical protein AKG37_17470 ; yxxD	pre_II_AT284352	441	97.732	441	0	d__Bacteria;p__Firmicutes;c__Bacilli;o__Bacillales;f__Bacillaceae;g__Bacillus;s__Bacillus australimaris						SUKH_6	PF14568.11	6.3e-20	19	130
GOMC	II	YxiD/YxxD	64.GOMC-BGIocean__14546	64.GOMC-BGIocean__14546__23_138	1785	yxiD	pre_II_T282637	399	92.112	393	1.79e-156	64.GOMC-BGIocean__14546__23_137	153	hypothetical protein AKG37_07715 ; yxxD	pre_II_AT282637	438	89.773	440	9.03e-159	d__Bacteria;p__Firmicutes;c__Bacilli;o__Bacillales;f__Bacillaceae;g__Bacillus;s__Bacillus australimaris
GOMC	II	NdoA/NdoA1	64.GOMC-BGIocean__14546	64.GOMC-BGIocean__14546__28_16	351	mazF, ndoA, chpA	pre_II_T269232	351	100	351	0	64.GOMC-BGIocean__14546__28_17	228	antitoxin endoai ; ndoAI	pre_II_AT284351	282	100	228	2.2e-117	d__Bacteria;p__Firmicutes;c__Bacilli;o__Bacillales;f__Bacillaceae;g__Bacillus;s__Bacillus australimaris
GOMC	II	NdoA/NdoA1	64.GOMC-BGIocean__14547	64.GOMC-BGIocean__14547__67_14	351	mazF, ndoA, chpA	pre_II_T296949	351	100	351	0	64.GOMC-BGIocean__14547__67_15	282	antitoxin MazF ; ndoAI	pre_II_AT296949	282	99.645	282	1.24e-145	d__Bacteria;p__Firmicutes;c__Bacilli;o__Bacillales;f__Bacillaceae;g__Bacillus;s__Bacillus cabrialesii
GOMC	II	SpoIISA/SpoIISB	64.GOMC-BGIocean__14547	64.GOMC-BGIocean__14547__55_37	747	spoIISA	pre_II_T244084	747	97.858	747	0	64.GOMC-BGIocean__14547__55_38	171	type II toxin-antitoxin system SpoIISB family antitoxin ; spoIISB	pre_II_AT244084	171	100	171	7.75e-86	d__Bacteria;p__Firmicutes;c__Bacilli;o__Bacillales;f__Bacillaceae;g__Bacillus;s__Bacillus cabrialesii
GOMC	II	NdoA/NdoA1	64.GOMC-BGIocean__14548	64.GOMC-BGIocean__14548__1_652	351	mazF, ndoA, chpA	pre_II_T296949	351	100	351	0	64.GOMC-BGIocean__14548__1_651	282	antitoxin MazF ; ndoAI	pre_II_AT296949	282	100	282	2.67e-147	d__Bacteria;p__Firmicutes;c__Bacilli;o__Bacillales;f__Bacillaceae;g__Bacillus;s__Bacillus vallismortis
GOMC	II	SpoIISA/SpoIISB	64.GOMC-BGIocean__14548	64.GOMC-BGIocean__14548__1_1477	747	spoIISA	pre_II_T112997	747	100	747	0	64.GOMC-BGIocean__14548__1_1476	174	type II toxin-antitoxin system SpoIISB family antitoxin ; spoIISB	pre_II_AT112997	171	100	171	7.75e-86	d__Bacteria;p__Firmicutes;c__Bacilli;o__Bacillales;f__Bacillaceae;g__Bacillus;s__Bacillus vallismortis
GOMC	II	LXG/HY	64.GOMC-BGIocean__14549	64.GOMC-BGIocean__14549__1_1175	2007	putative DNA binding protein	exp_II_T10058	2010	89.69	1484	0	64.GOMC-BGIocean__14549__1_1176	471	hypothetical protein	exp_II_AT10058	456	96.272	456	0	d__Bacteria;p__Firmicutes;c__Bacilli;o__Bacillales;f__Bacillaceae;g__Bacillus;s__Bacillus velezensis	LXG	PF04740.18	7.2e-55	2	201	YezG-like	PF04634.17	3.2e-61	6	150
GOMC	II	YeeF/HY	64.GOMC-BGIocean__14549	64.GOMC-BGIocean__14549__1_2322	2145	YeeF	exp_II_T10060	1809	87.447	1171	0	64.GOMC-BGIocean__14549__1_2323	234	SMI1/KNR4 family protein ; yxxD	pre_II_AT54127	438	98.364	428	0	d__Bacteria;p__Firmicutes;c__Bacilli;o__Bacillales;f__Bacillaceae;g__Bacillus;s__Bacillus velezensis						SMI1_KNR4	PF09346.15	3.6e-16	17	130
GOMC	II	SpoIISA/SpoIISB	64.GOMC-BGIocean__14549	64.GOMC-BGIocean__14549__1_605	747	spoIISA	pre_II_T272422	747	100	747	0	64.GOMC-BGIocean__14549__1_606	225	Antitoxin SpoIISB ; spoIISB	pre_II_AT297041	171	100	171	7.75e-86	d__Bacteria;p__Firmicutes;c__Bacilli;o__Bacillales;f__Bacillaceae;g__Bacillus;s__Bacillus velezensis
GOMC	II	YobL/YobK	64.GOMC-BGIocean__14549	64.GOMC-BGIocean__14549__1_3778	1803	yobL	exp_II_T10062	1803	80.464	1725	0	64.GOMC-BGIocean__14549__1_3779	294	Antitoxin YobK ; yobK	exp_II_AT10062	459	89.107	459	4.38e-162	d__Bacteria;p__Firmicutes;c__Bacilli;o__Bacillales;f__Bacillaceae;g__Bacillus;s__Bacillus velezensis
GOMC	II	NdoA/NdoA1	64.GOMC-BGIocean__14549	64.GOMC-BGIocean__14549__1_1402	351	mazF, ndoA, chpA	pre_II_T285808	351	100	351	0	64.GOMC-BGIocean__14549__1_1403	282	EndoA inhibitor ; ndoAI	pre_II_AT285808	282	100	282	2.67e-147	d__Bacteria;p__Firmicutes;c__Bacilli;o__Bacillales;f__Bacillaceae;g__Bacillus;s__Bacillus velezensis
GOMC	II	NdoA/NdoA1	64.GOMC-BGIocean__14550	64.GOMC-BGIocean__14550__1_588	351	mazF, ndoA, chpA	pre_II_T286935	351	100	351	0	64.GOMC-BGIocean__14550__1_587	282	antitoxin endoai ; ndoAI	pre_II_AT286935	282	100	282	2.67e-147	d__Bacteria;p__Firmicutes;c__Bacilli;o__Bacillales;f__Bacillaceae;g__Bacillus;s__Bacillus paralicheniformis
GOMC	II	SpoIISA/SpoIISB	64.GOMC-BGIocean__14550	64.GOMC-BGIocean__14550__1_1415	747	spoIISA	pre_II_T85849	747	100	747	0	64.GOMC-BGIocean__14550__1_1414	225	stage II sporulation protein SB ; spoIISB	pre_II_AT286936	174	100	174	1.7e-87	d__Bacteria;p__Firmicutes;c__Bacilli;o__Bacillales;f__Bacillaceae;g__Bacillus;s__Bacillus paralicheniformis
GOMC	II	NdoA/NdoA1	64.GOMC-BGIocean__14551	64.GOMC-BGIocean__14551__20_64	351	mazF, ndoA, chpA	pre_II_T64152	351	99.145	351	1.5e-180	64.GOMC-BGIocean__14551__20_63	288	antitoxin endoai ; ndoAI	pre_II_AT64152	282	99.645	282	1.27e-145	d__Bacteria;p__Firmicutes;c__Bacilli;o__Bacillales;f__Bacillaceae;g__Metabacillus;s__Metabacillus weihaiensis
GOMC	II	NdoA/NdoA1	64.GOMC-BGIocean__14552	64.GOMC-BGIocean__14552__1_4273	351	mazF, ndoA, chpA	pre_II_T112989	351	100	351	0	64.GOMC-BGIocean__14552__1_4272	288	antitoxin endoai ; ndoAI	pre_II_AT227005	282	100	282	2.73e-147	d__Bacteria;p__Firmicutes;c__Bacilli;o__Bacillales;f__Bacillaceae;g__Metabacillus;s__Metabacillus litoralis_B
GOMC	II	YeeF/YezG	64.GOMC-BGIocean__14552	64.GOMC-BGIocean__14552__1_3642	1767	putative ribonuclease toxin of YeeF-YezG toxin-antitoxin module, partial	pre_II_T275233	693	97.545	448	0	64.GOMC-BGIocean__14552__1_3641	438	SMI1/KNR4 family protein ; yxxD	pre_II_AT275233	438	95.89	438	0	d__Bacteria;p__Firmicutes;c__Bacilli;o__Bacillales;f__Bacillaceae;g__Metabacillus;s__Metabacillus litoralis_B
GOMC	II	YkuD/YxxD	64.GOMC-BGIocean__14553	64.GOMC-BGIocean__14553__7_3	348	hypothetical protein SAMN05880580_1193	pre_II_T284352	312	92.628	312	1.6e-125	64.GOMC-BGIocean__14553__7_4	849	SMI1/KNR4 family protein ; yxxD	pre_II_AT284352	441	91.962	423	8.97e-169	d__Bacteria;p__Firmicutes;c__Bacilli;o__Bacillales;f__Bacillaceae;g__Metabacillus;s__Metabacillus litoralis	YkuD	PF03734.19	3e-06	43	107
GOMC	II	NdoA/NdoA1	64.GOMC-BGIocean__14553	64.GOMC-BGIocean__14553__16_33	351	mazF, ndoA, chpA	pre_II_T64152	351	93.447	351	3.38e-147	64.GOMC-BGIocean__14553__16_32	282	antitoxin endoai ; ndoAI	pre_II_AT64152	282	96.099	282	5.89e-129	d__Bacteria;p__Firmicutes;c__Bacilli;o__Bacillales;f__Bacillaceae;g__Metabacillus;s__Metabacillus litoralis
GOMC	II	NdoA/NdoA1	64.GOMC-BGIocean__14554	64.GOMC-BGIocean__14554__1_202	351	mazF, ndoA, chpA	pre_II_T143787	351	100	351	0	64.GOMC-BGIocean__14554__1_201	288	antitoxin endoai ; ndoAI	pre_II_AT143787	282	100	282	2.73e-147	d__Bacteria;p__Firmicutes;c__Bacilli;o__Bacillales;f__Bacillaceae;g__Metabacillus;s__Metabacillus sp004801455
GOMC	II	NdoA/NdoA1	64.GOMC-BGIocean__14555	64.GOMC-BGIocean__14555__1_68	351	mazF, ndoA, chpA	pre_II_T267490	351	100	351	0	64.GOMC-BGIocean__14555__1_67	282	antitoxin endoai ; ndoAI	pre_II_AT267490	288	100	282	2.67e-147	d__Bacteria;p__Firmicutes;c__Bacilli;o__Bacillales;f__Bacillaceae_H;g__Bacillus_I;s__Bacillus_I filamentosa
GOMC	II	NdoA/NdoA1	64.GOMC-BGIocean__14556	64.GOMC-BGIocean__14556__19_11	351	mazF, ndoA, chpA	pre_II_T282596	351	98.575	351	3.24e-177	64.GOMC-BGIocean__14556__19_12	282	antitoxin endoai ; ndoAI	pre_II_AT275232	282	99.645	282	1.24e-145	d__Bacteria;p__Firmicutes;c__Bacilli;o__Bacillales;f__Bacillaceae_H;g__Priestia;s__Priestia aryabhattai_A
GOMC	II	NdoA/NdoA1	64.GOMC-BGIocean__14557	64.GOMC-BGIocean__14557__1_3845	351	mazF, ndoA, chpA	pre_II_T282596	351	100	351	0	64.GOMC-BGIocean__14557__1_3846	282	antitoxin endoai ; ndoAI	pre_II_AT125651	282	100	282	2.67e-147	d__Bacteria;p__Firmicutes;c__Bacilli;o__Bacillales;f__Bacillaceae_H;g__Priestia;s__Priestia flexa
GOMC	II	NdoA/NdoA1	64.GOMC-BGIocean__14558	64.GOMC-BGIocean__14558__37_38	351	mazF, ndoA, chpA	pre_II_T284883	351	99.715	351	0	64.GOMC-BGIocean__14558__37_37	282	antitoxin endoai ; ndoAI	pre_II_AT284883	282	100	282	2.67e-147	d__Bacteria;p__Firmicutes;c__Bacilli;o__Bacillales;f__Bacillaceae_H;g__Priestia;s__Priestia megaterium_A
GOMC	II	NdoA/NdoA1	64.GOMC-BGIocean__14559	64.GOMC-BGIocean__14559__2_93	351	mazF, ndoA, chpA	pre_II_T282596	351	84.286	350	2.83e-93	64.GOMC-BGIocean__14559__2_92	282	MULTISPECIES: CopG family ribbon-helix-helix protein ; ndoAI	pre_II_AT282596	282	81.338	284	6.51e-59	d__Bacteria;p__Firmicutes;c__Bacilli;o__Bacillales;f__Bacillaceae_H;g__Bacillus_BA;s__Bacillus_BA abyssalis
GOMC	II	NdoA/NdoA1	64.GOMC-BGIocean__14560	64.GOMC-BGIocean__14560__13_14	387	mazF, ndoA, chpA	pre_II_T23235	387	92.105	380	1.34e-151	64.GOMC-BGIocean__14560__13_13	252	AbrB/MazE/SpoVT family DNA-binding domain-containing protein ; mazE, chpAI	pre_II_AT23235	309	97.619	252	1.14e-120	d__Bacteria;p__Firmicutes;c__Bacilli;o__Bacillales;f__Anoxybacillaceae;g__Anoxybacillus;s__Anoxybacillus flavithermus_E
GOMC	II	NdoA/NdoA1	64.GOMC-BGIocean__14560	64.GOMC-BGIocean__14560__13_45	351	mazF, ndoA, chpA	pre_II_T77586	351	97.721	351	3.26e-172	64.GOMC-BGIocean__14560__13_44	282	antitoxin endoai ; ndoAI	pre_II_AT56038	282	97.518	282	1.26e-135	d__Bacteria;p__Firmicutes;c__Bacilli;o__Bacillales;f__Anoxybacillaceae;g__Anoxybacillus;s__Anoxybacillus flavithermus_E
GOMC	II	NdoA/NdoA1	64.GOMC-BGIocean__14561	64.GOMC-BGIocean__14561__1_101	351	mazF, ndoA, chpA	pre_II_T77586	351	99.145	351	1.5e-180	64.GOMC-BGIocean__14561__1_102	282	antitoxin endoai ; ndoAI	pre_II_AT23236	282	99.645	282	1.24e-145	d__Bacteria;p__Firmicutes;c__Bacilli;o__Bacillales;f__Anoxybacillaceae;g__Anoxybacillus;s__Anoxybacillus flavithermus_G
GOMC	II	NdoA/NdoA1	64.GOMC-BGIocean__14562	64.GOMC-BGIocean__14562__2_3428	351	mazF, ndoA, chpA	pre_II_T178175	351	100	351	0	64.GOMC-BGIocean__14562__2_3429	282	toxin-antitoxin system antitoxin component EndoAI ; ndoAI	pre_II_AT178175	282	100	282	2.67e-147	d__Bacteria;p__Firmicutes;c__Bacilli;o__Bacillales;f__Anoxybacillaceae;g__Parageobacillus;s__Parageobacillus thermoglucosidasius
GOMC	II	MazF/MazE	64.GOMC-BGIocean__14563	64.GOMC-BGIocean__14563__1_343	387	mazF, ndoA, chpA	pre_II_T128895	387	100	387	0	64.GOMC-BGIocean__14563__1_342	252	MULTISPECIES: AbrB/MazE/SpoVT family DNA-binding domain-containing protein ; mazE, chpAI	pre_II_AT128895	309	100	252	1.12e-130	d__Bacteria;p__Firmicutes;c__Bacilli;o__Bacillales;f__Anoxybacillaceae;g__Parageobacillus;s__Parageobacillus toebii
GOMC	II	NdoA/NdoA1	64.GOMC-BGIocean__14563	64.GOMC-BGIocean__14563__1_3231	351	mazF, ndoA, chpA	pre_II_T128896	351	100	351	0	64.GOMC-BGIocean__14563__1_3232	282	toxin-antitoxin system antitoxin component EndoAI ; ndoAI	pre_II_AT128896	282	100	282	2.67e-147	d__Bacteria;p__Firmicutes;c__Bacilli;o__Bacillales;f__Anoxybacillaceae;g__Parageobacillus;s__Parageobacillus toebii
GOMC	VII	HepT-like/HY	64.GOMC-BGIocean__14564	64.GOMC-BGIocean__14564__1_921	420	hypothetical protein BGM21_04505	pre_VII_T284651	420	99.762	420	0	64.GOMC-BGIocean__14564__1_922	408	hypothetical protein	pre_VII_AT177670	408	99.265	408	0	d__Bacteria;p__Firmicutes;c__Bacilli;o__Bacillales;f__Anoxybacillaceae;g__Geobacillus;s__Geobacillus thermophilus	HepT-like	PF01934.22	2.7e-34	13	131	Polbeta	PF18765.7	1.1e-24	9	98
GOMC	II	MazF/MazE	64.GOMC-BGIocean__14564	64.GOMC-BGIocean__14564__1_3009	294	mazF, ndoA, chpA	pre_II_T68647	387	92.042	289	1.05e-111	64.GOMC-BGIocean__14564__1_3008	252	AbrB/MazE/SpoVT family DNA-binding domain-containing protein ; mazE, chpAI	pre_II_AT68647	300	94.444	252	2.49e-107	d__Bacteria;p__Firmicutes;c__Bacilli;o__Bacillales;f__Anoxybacillaceae;g__Geobacillus;s__Geobacillus thermophilus
GOMC	II	NdoA/NdoA1	64.GOMC-BGIocean__14564	64.GOMC-BGIocean__14564__1_235	351	mazF, ndoA, chpA	pre_II_T284572	351	99.43	351	0	64.GOMC-BGIocean__14564__1_234	282	CopG family transcriptional regulator/antitoxin EndoAI ; ndoAI	pre_II_AT284579	282	100	282	2.67e-147	d__Bacteria;p__Firmicutes;c__Bacilli;o__Bacillales;f__Anoxybacillaceae;g__Geobacillus;s__Geobacillus thermophilus
GOMC	II	MazF/MazE	64.GOMC-BGIocean__14564	64.GOMC-BGIocean__14564__1_1601	330	mazF, ndoA, chpA	pre_II_T172657	330	100	330	6.56e-174	64.GOMC-BGIocean__14564__1_1600	270	suppressor of ppGpp-regulated growth inhibitor (ChpA/MazF) ; mazE, chpAI	pre_II_AT172657	270	99.63	270	5.54e-139	d__Bacteria;p__Firmicutes;c__Bacilli;o__Bacillales;f__Anoxybacillaceae;g__Geobacillus;s__Geobacillus thermophilus
GOMC	II	NdoA/NdoA1	64.GOMC-BGIocean__14565	64.GOMC-BGIocean__14565__203_40	351	mazF, ndoA, chpA	pre_II_T36135	351	99.145	351	1.5e-180	64.GOMC-BGIocean__14565__203_39	282	antitoxin EndoAI ; ndoAI	pre_II_AT36135	282	100	282	2.67e-147	d__Bacteria;p__Firmicutes;c__Bacilli;o__Bacillales;f__Anoxybacillaceae;g__Geobacillus;s__Geobacillus icigianus
GOMC	II	MazF/MazE	64.GOMC-BGIocean__14565	64.GOMC-BGIocean__14565__118_3	387	mazF, ndoA, chpA	pre_II_T36134	387	99.483	387	0	64.GOMC-BGIocean__14565__118_4	252	multidrug transporter MatE ; mazE, chpAI	pre_II_AT36134	309	100	252	1.12e-130	d__Bacteria;p__Firmicutes;c__Bacilli;o__Bacillales;f__Anoxybacillaceae;g__Geobacillus;s__Geobacillus icigianus
GOMC	VII	HepT-like/HY	64.GOMC-BGIocean__14566	64.GOMC-BGIocean__14566__1_989	261	hypothetical protein B1A75_05070	pre_VII_T284573	420	94.208	259	1.55e-109	64.GOMC-BGIocean__14566__1_990	408	hypothetical protein	pre_VII_AT284573	408	98.284	408	0	d__Bacteria;p__Firmicutes;c__Bacilli;o__Bacillales;f__Anoxybacillaceae;g__Geobacillus;s__Geobacillus thermoleovorans	HepT-like	PF01934.22	6.4e-24	2	78	Polbeta	PF18765.7	3.7e-24	9	98
GOMC	II	NdoA/NdoA1	64.GOMC-BGIocean__14566	64.GOMC-BGIocean__14566__1_240	351	mazF, ndoA, chpA	pre_II_T172652	351	100	351	0	64.GOMC-BGIocean__14566__1_239	282	hypothetical protein B23_3495 ; ndoAI	pre_II_AT172658	282	100	282	2.67e-147	d__Bacteria;p__Firmicutes;c__Bacilli;o__Bacillales;f__Anoxybacillaceae;g__Geobacillus;s__Geobacillus thermoleovorans
GOMC	II	MazF/MazE	64.GOMC-BGIocean__14566	64.GOMC-BGIocean__14566__1_1665	330	mazF, ndoA, chpA	pre_II_T172657	330	100	330	6.56e-174	64.GOMC-BGIocean__14566__1_1664	270	suppressor of ppGpp-regulated growth inhibitor (ChpA/MazF) ; mazE, chpAI	pre_II_AT172657	270	100	270	1.19e-140	d__Bacteria;p__Firmicutes;c__Bacilli;o__Bacillales;f__Anoxybacillaceae;g__Geobacillus;s__Geobacillus thermoleovorans
GOMC	II	NdoA/NdoA1	64.GOMC-BGIocean__14574	64.GOMC-BGIocean__14574__8_56	351	mazF, ndoA, chpA	pre_II_T282638	351	99.715	351	0	64.GOMC-BGIocean__14574__8_55	282	CopG family transcriptional regulator / antitoxin EndoAI ; ndoAI	pre_II_AT282638	282	99.645	282	1.24e-145	d__Bacteria;p__Firmicutes;c__Bacilli;o__Bacillales_G;f__Fictibacillaceae;g__Fictibacillus_C;s__Fictibacillus_C enclensis
GOMC	II	NdoA/NdoA1	64.GOMC-BGIocean__14575	64.GOMC-BGIocean__14575__11_12	351	mazF, ndoA, chpA	pre_II_T65030	351	97.721	351	3.26e-172	64.GOMC-BGIocean__14575__11_11	282	CopG family transcriptional regulator/antitoxin EndoAI ; ndoAI	pre_II_AT65030	282	99.645	282	1.24e-145	d__Bacteria;p__Firmicutes;c__Bacilli;o__Bacillales_G;f__Fictibacillaceae;g__Fictibacillus;s__Fictibacillus arsenicus
GOMC	II	NdoA/NdoA1	64.GOMC-BGIocean__14576	64.GOMC-BGIocean__14576__1_231	330	mazF, ndoA, chpA	pre_II_T144510	351	100	330	6.56e-174	64.GOMC-BGIocean__14576__1_230	279	CopG family transcriptional regulator/antitoxin EndoAI ; ndoAI	pre_II_AT144510	279	100	279	1.23e-145	d__Bacteria;p__Firmicutes;c__Bacilli;o__Bacillales_G;f__HB172195;g__Anaerobacillus_A;s__Anaerobacillus_A sp009818105
GOMC	II	NdoA/NdoA1	64.GOMC-BGIocean__14577	64.GOMC-BGIocean__14577__1_2896	330	mazF, ndoA, chpA	pre_II_T127543	351	100	330	6.56e-174	64.GOMC-BGIocean__14577__1_2895	279	CopG family transcriptional regulator/antitoxin EndoAI ; ndoAI	pre_II_AT127543	279	100	279	1.23e-145	d__Bacteria;p__Firmicutes;c__Bacilli;o__Bacillales_G;f__HB172195;g__Anaerobacillus_A;s__Anaerobacillus_A sp002563635
GOMC	II	NdoA/NdoA1	64.GOMC-BGIocean__14578	64.GOMC-BGIocean__14578__31_7	330	mazF, ndoA, chpA	pre_II_T256871	351	79.856	278	4.68e-51	64.GOMC-BGIocean__14578__31_6	279	CopG family ribbon-helix-helix protein ; ndoAI	pre_II_AT238036	297	80.579	242	1.09e-46	d__Bacteria;p__Firmicutes;c__Bacilli;o__Bacillales_G;f__HB172195;g__Bacillus_BR;s__Bacillus_BR caeni
GOMC	II	ParE1_3_4/PhdYeFM	64.GOMC-BGIocean__14590	64.GOMC-BGIocean__14590__1_3724	294	ParE1_3_4	pre_II_T68687	294	100	294	5.96e-154	64.GOMC-BGIocean__14590__1_3723	282	prevent-host-death family protein ; _	pre_II_AT68687	279	100	279	1.23e-145	d__Bacteria;p__Calditrichota;c__Calditrichia;o__Calditrichales;f__Calditrichaceae;g__Caldithrix;s__Caldithrix abyssi						PhdYeFM_antitox	PF02604.26	9.5e-24	9	75
GOMC	II	HY/HY	64.GOMC-BGIocean__14713	64.GOMC-BGIocean__14713__37_105	231	hypothetical protein	pre_II_T39953	612	95.455	198	1.08e-85	64.GOMC-BGIocean__14713__37_106	414	DNA-binding protein ; _	pre_II_AT33078	414	92.289	415	3.92e-167	d__Bacteria;p__Deinococcota;c__Deinococci;o__Deinococcales;f__Thermaceae;g__Thermus;s__Thermus thermophilus
[truncated: 4,052 more rows]

## Sheet: Table S2
Sequences of the validated TA systems
[truncated: 5 more rows]

## Sheet: Table S5
Summary of the predicted orphan toxins in the GOMC and MEER datasets (n = 5,382)
[truncated: 5,385 more rows]

[truncated: 5 more sheets: Table S6, Table S7, Table S8, Table S9, Table S10]
